# Supplementary material for: Epistatic and allelic interactions control expression of ribosomal RNA gene clusters in Arabidopsis thaliana
Source: Genome Biol. 2017 May 3;18:75. doi: 10.1186/s13059-017-1209-z (PMC5414317; doi:10.1186/s13059-017-1209-z)
Supplement: Supplementary file 1 — 45S rRNA gene variants analysis for the 1138 genomes. Variable sites along the 45S rRNA gene present in at least 5% of the copies within an individual for 1138 accessions. Nomenclature: X[position].[reference].[alternative]. (CSV 39979 kb) [file 13059_2017_1209_MOESM1_ESM.csv]

tg_ecotypeid	name	X302.C.T	X317.C.A	X322.G.A	X327.C.A	X327.C.T	X329.A.G	X330.G.A	X332.G.A	X333.G.A	X334.G.A	X334.G.C	X339.G.A	X339.G.T	X341.G.A	X343.T.C	X346.T.A	X354.A.G	X357.G.A	X359.G.T	X360.G.T	X365.G.A	X369.T.C	X372.A.T	X374.G.A	X378.T.A	X378.T.C	X379.C.T	X379.C.G	X380.T.A	X381.G.Del	X381.G.C	X382.G.A	X383.G.C	X383.G.T	X385.A.T	X386.G.A	X388.C.T	X389.C.Ins	X389.C.T	X391.T.Ins	X391.T.G	X392.G.Del	X393.G.Del	X394.G.Del	X395.A.G	X397.C.T	X398.C.T	X399.C.T
10001	TueV-13	0.00442111080408953	0.00140884756269372	0.000325839035516455	0.00100603621730382	0.000670690811535882	0	0.0163107947805457	0	0.000304043782304652	0.00201438848920863	0	0.000299311583358276	0.000299311583358276	0.000311623558741041	0.129732739420935	0.000802568218298555	0.000568504832291074	0.000846501128668172	0.000594530321046373	0.000300210147102972	0.000308546744831842	0.000315258511979823	0	0.00196078431372549	0.0020772746157042	0.00124636476942252	0	0.00034965034965035	0.000967117988394584	0	0	0.000355871886120996	0	0.00181028240405503	0.000321853878339234	0	0	0.00445510623714873	0.000342700479780672	0.294972067039106	0.0119180633147114	0	0	0	0.0196428571428571	0.000377928949357521	0	0.000733137829912023
10002	TueWal-2	0.000842637455234885	0.00329625051503914	0.000833680700291788	0.000452693526482571	0.00135808057944771	0.00104959328260299	0.000407331975560081	0.00142247510668563	0.00167961368885156	0.000412881915772089	0.000412881915772089	0.00103648424543947	0.000414593698175788	0.00221680336954112	0.152092921323691	0.000872410032715376	0.000790097445351593	0.000594059405940594	0.000405844155844156	0.00100928542591845	0.000198491464867011	0.000709555345316935	0.0018842530282638	0.000414765657403567	0.00270782561603033	0.0682372055239643	0.000818665575112567	0.000409332787556283	0.00192261475606825	0.000193836014731537	0	0.00168243953732913	0.00021381227282446	0.00064143681847338	0.001388246182323	0.000953107129241327	0.000404448938321537	0.000196347928529354	0.00117808757117612	0.0521655898540321	0.00430725053840632	0.000190512478567346	0	0	0.00274656679151061	0.00101916021198532	0.000808080808080808	0.00249272953884504
10004	Bolin-1	0.000530503978779841	0.00443349753694581	0	0.00131665569453588	0	0	0	0	0	0	0	0.000512557662737058	0.000512557662737058	0	0.502265005662514	0	0	0.0015552099533437	0	0.000515463917525773	0	0	0.00116550116550117	0.000505050505050505	0.00125	0.000625	0	0.000560224089635854	0	0	0.000474158368895211	0.00100755667506297	0	0.00050709939148073	0	0	0	0	0	0	0.00114220445459737	0	0	0	0	0.000593824228028504	0	0
10005	Copac-1	0.00403225806451613	0.00398406374501992	0	0.0012970168612192	0.0012970168612192	0.00217627856365615	0.00509683995922528	0	0.00734522560335782	0	0	0.00104602510460251	0	0.00111358574610245	0.0726895119418484	0	0.00148809523809524	0	0.00134228187919463	0	0	0	0	0	0	0	0	0	0	0	0	0.00158478605388273	0	0.00156494522691706	0	0	0	0	0.00173913043478261	0.394736842105263	0	0	0	0	0	0	0	0
10006	Kastel-1	0.00127064803049555	0	0.000399361022364217	0	0.000448028673835125	0.00040371417036738	0.010200078462142	0.000371057513914657	0	0	0	0.00111441307578009	0	0.000836820083682008	0.989547038327526	0.000700525394045534	0	0	0.00105969622041681	0.00106913756236636	0	0	0.000434782608695652	0.000747104968248039	0.00336134453781513	0.00112044817927171	0	0	0	0	0	0.000390625	0	0	0.00114591291061879	0.0014903129657228	0.000415973377703827	0.00036563071297989	0.00036563071297989	0	0.000429737859905458	0	0	0	0.000417536534446764	0	0.00115340253748558	0.000396196513470681
10008	Sij-1	0	0.000971345313258863	0	0.000640614990390775	0.00128122998078155	0.00111982082866741	0	0.000515463917525773	0.00157977883096367	0.00105820105820106	0	0.000504286434694907	0.000504286434694907	0	0.00490918016691213	0.00098135426889107	0.000640204865556978	0	0.00116754232340922	0	0.000540540540540541	0.000557103064066852	0	0	0	0	0	0	0	0	0	0.000607533414337789	0	0.000617665225447807	0	0.000551571980143409	0	0	0.000595947556615018	0	0.00183374083129584	0	0	0	0.000605693519079346	0	0.000600600600600601	0
10009	Sij-2	0.00166204986149584	0.00158898305084746	0.00194300518134715	0	0.00336134453781513	0	0.000551267916207277	0.000608642726719416	0.00193673337637185	0.000555247084952804	0	0.00117577895355673	0.00235155790711346	0.000575705238917674	0.000580383052814858	0.00120554550934298	0.000797448165869219	0	0.000684931506849315	0	0	0	0	0.000772797527047913	0.00148698884758364	0.000743494423791822	0	0	0.000674308833445718	0	0	0.00155159038013964	0.00122473974280465	0.000612369871402327	0.000659195781147001	0.00111731843575419	0.0012531328320802	0	0.000744047619047619	0	0	0	0	0	0	0.000646830530401035	0.00238095238095238	0
10010	Sij-4	0.000263574064312072	0.000765892264488129	0	0.00117096018735363	0	0	0.0002460024600246	0.000476530855372885	0.000751314800901578	0.000506970849176172	0	0.000718907260963336	0.00143781452192667	0.000264131008980454	0.0103116943988751	0.000682283375028428	0.000822368421052632	0.000216872695727608	0.000226551880380607	0.000443754160195252	0.000220118864186661	0.000735294117647059	0.000834260289210234	0.000241021932995903	0.00219229564672722	0.00125274036955841	0.000760841998478316	0.000253613999492772	0.000244319569997557	0.000436490615451768	0.000218245307725884	0.00100075056292219	0	0.000522739153162572	0.000235793444942231	0.000226295541977823	0.000524796641301496	0.000495662949194548	0.000743494423791822	0	0.0013713658804169	0.000230361667818475	0	0	0.00026638252530634	0.000248756218905473	0.000248632521133764	0
10011	Yeg-1	0.00250417362270451	0.00214707461084273	0.000550812448361333	0.00089179548156956	0.000297265160523187	0.000564015792442188	0.0007627765064836	0	0	0.000518000518000518	0	0.000806668459263243	0.00484001075557946	0.000290107339715695	0	0.00130821559392988	0.000313185092389602	0.00105207785376118	0	0.00131926121372032	0.000525210084033613	0	0.000309310238168883	0.000265392781316348	0.00270897832817337	0.000773993808049536	0.000297353553374963	0.00148676776687481	0	0.00025980774227072	0.000519615484541439	0.00112233445566779	0.00058021467943139	0.000290107339715695	0	0.00077901843676967	0.000600961538461538	0	0.00139547864917667	0	0.000324254215304799	0	0	0	0.000293083235638921	0.00058343057176196	0.044700590385156	0.000285959393766085
10012	Istisu-1	0.000841750841750842	0.00192784356926467	0.000531067445565587	0.000291970802919708	0.00204379562043796	0.000802997858672377	0.000971581248481904	0.00964711855800965	0.000260416666666667	0	0.000757193336698637	0.000526038926880589	0.00105207785376118	0	0.000265181649429859	0.00763170851797144	0.000886262924667651	0.000725163161711385	0.000490918016691213	0.000747756729810568	0.000245700245700246	0.000265533722782793	0.000284819139846198	0.000759685996454799	0.00175500175500176	0.000702000702000702	0	0.000284981476204047	0.000244259892525647	0.000236742424242424	0	0	0	0.000271370420624152	0.000770811921891059	0.000494193229552755	0	0.00506614128905151	0.000844356881508584	0.455873402312842	0.0283018867924528	0	0	0	0.0298424979276043	0.000576368876080692	0.000814995925020375	0
10013	Lerik1-3	0.0078740157480315	0	0	0	0	0	0	0.454804947668887	0	0	0	0.00283822138126774	0.000946073793755913	0	0.0564356435643564	0	0	0.00112359550561798	0	0	0	0	0.00177619893428064	0.00121506682867558	0	0	0.00144092219020173	0	0.00134228187919463	0	0	0	0	0	0	0	0	0	0	0	0	0	0	0	0.00166944908180301	0	0	0
10014	Xan-1	0	0.000885739592559787	0	0.00112803158488438	0.000564015792442188	0.000471475719000471	0	0.12567501227295	0.00101988781234064	0	0	0.000986679822397632	0.000493339911198816	0	0	0	0	0.0014292520247737	0.00213106020245072	0.0015748031496063	0	0.00106100795755968	0.00177619893428064	0	0.00145772594752187	0.00145772594752187	0	0	0	0	0.015352038115405	0.000609756097560976	0	0	0.000534188034188034	0	0	0.0036319612590799	0.00121065375302663	0.545762711864407	0.0135593220338983	0	0	0	0.0359578425294482	0	0	0.000668896321070234
10015	Ara-1	0.000487567040468064	0.000704556129638328	0	0.00173826669977651	0	0.000685871056241427	0	0.000455166135639508	0	0.000233644859813084	0.000467289719626168	0.00138312586445367	0.000461041954817888	0.000503271263210871	0.00395170142700329	0.00132304299889746	0.000704721634954193	0	0.00262717936470026	0.029047619047619	0.000715478177915574	0.000694283730617912	0.000689338235294118	0.000738007380073801	0.00104004160166407	0.000260010400416017	0.000714455822814956	0.000476303881876637	0.000456308464522017	0.000223613595706619	0	0.000506200961781827	0.00484199796126402	0.000764525993883792	0.000220070422535211	0	0.000501378791677112	0	0.000733675715333822	0.000240442414041837	0.00144265448425102	0	0	0	0.00155590131140253	0.000493218249075216	0.000987166831194472	0.000244021473889702
10017	Petro-1	0	0	0	0.000757002271006813	0.00151400454201363	0.000629326620516048	0	0	0	0	0	0.00115807759119861	0.000579038795599305	0	0.000551571980143409	0.00113442994895065	0.00165837479270315	0	0	0	0	0	0.000900900900900901	0	0.00270758122743682	0.000902527075812274	0	0	0	0	0.000689655172413793	0.00236406619385343	0.000791139240506329	0.000791139240506329	0	0	0	0	0	0.0152413209144793	0	0	0	0	0.00349956255468067	0.000856164383561644	0	0
10018	Dobra-1	0.000240731824747232	0.00114025085518814	0.00118990956687292	0.000504922999242616	0.000504922999242616	0.000886786875554242	0.000225733634311512	0.00112968820605513	0.000465549348230912	0.00252989880404784	0.000229990800367985	0.000913033553983109	0.00136955033097466	0.000991325898389095	0.0450889592980746	0.000717703349282297	0.000929080210591514	0.0011005943209333	0.0013599274705349	0.00022583559168925	0.0002255299954894	0.000265392781316348	0.00220403022670025	0.00144473874307729	0.00478316326530612	0.000318877551020408	0.00142348754448399	0.000237247924080664	0.00162999185004075	0	0.000218914185639229	0.00262279446828803	0.000249937515621095	0	0.0013259082471493	0.000436871996505024	0.00185528756957328	0.000227117874176698	0.014308426073132	0.0380249716231555	0.00312145289443814	0	0	0	0.00281610813855252	0.00114181319936058	0.000904772675865189	0.000703070072650574
1002	Ale-Stenar-64-24	0.00339592489013184	0	0.000193087468623286	0	0.000196155355041193	0	0	0	0	0.00019588638589618	0	0.000982125319190729	0	0	0.146216162813673	0.00118226600985222	0.000193798449612403	0.000588235294117647	0	0	0	0	0	0.000209599664640537	0	0.000211059518784297	0	0	0	0	0	0.00209248796819418	0	0	0	0	0	0.000420168067226891	0	0.555367709213863	0.00908706677937447	0	0	0	0.0165494414563508	0	0	0.00185147089076322
10020	Jl-2	0.0012453300124533	0	0	0	0	0	0	0	0	0.00151515151515152	0	0.022189349112426	0	0	0	0.00309597523219814	0	0	0	0.0016025641025641	0	0	0	0	0	0	0	0	0	0	0	0	0	0	0	0	0	0	0	0.54	0.00363636363636364	0	0	0	0	0	0	0.00170940170940171
10022	Uk-3	0	0	0	0	0	0	0	0	0	0	0	0.0035778175313059	0	0	0.00394477317554241	0.0100806451612903	0	0	0	0	0	0	0.00213675213675214	0	0	0	0	0	0	0	0	0.00646551724137931	0	0	0	0	0	0	NA	0.942583732057416	0.00478468899521531	0	0	0	0.00226757369614512	0	0	0
10023	Strand-1	0.000890019071837254	0.000132082948091401	0.000129550459904133	0.00040263051939337	0.000134210173131123	0	0	0	0	0.00012970168612192	0.00012970168612192	0.00143659396630534	0.000261198902964608	0.000398247710075667	0.000131371518654756	0.00143753267119707	0.000132485426603074	0.000135814206165965	0	0.000137551581843191	0.00112264945270839	0	0.000140291806958474	0.000140607424071991	0.000142429853297251	0	0	0	0.000143184421534937	0.000572327943911862	0.000286163971955931	0.00114596762641455	0.000575539568345324	0.000287769784172662	0	0	0.000144487790781679	0	0.000146220207632695	0.493984635454414	0.00797216987969271	0	0	0	0.0154159394997091	0.000296515937731653	0.000147037200411704	0.000147754137115839
10027	Uk-6	0.000975990630489947	0	0	0.000210260723296888	0	0	0.000202757502027575	0	0.000204290091930541	0	0	0.00167855644146034	0.000209819555182543	0.000212992545260916	0.153283100107643	0.00151482363124865	0	0	0	0	0.000736557819788853	0	0	0	0.000273822562979189	0.000821467688937568	0.000271739130434783	0	0	0	0	0.00184404636459431	0	0	0	0	0	0	0	0.000563063063063063	0	0	0	0	0	0	0	0
1006	Ale-Stenar-77-31	0.000186680356559481	0.000189807345544273	4.63413503869503e-05	0.000139011167230434	0.000139011167230434	0.000138600138600139	9.30665425779432e-05	4.62577481728189e-05	9.24556213017751e-05	9.27600760632624e-05	0	0.0011193507765496	0.000326477309826967	0.0001409973210509	0.38167404989508	0.00106738444403193	4.70743303676505e-05	0.000189080595603876	0.000189627382193989	4.7782874617737e-05	0.000359195402298851	4.96204039100878e-05	4.8854365137525e-05	0.0001470299941188	0.000101127572432624	0.000151691358648936	5.02916918125126e-05	0	9.8497906919478e-05	9.85367295659457e-05	0	0.00117267663441806	4.9176297024834e-05	9.83525940496681e-05	4.93510339041603e-05	0.00019933223700603	9.93393930363085e-05	0	0.00019974033756117	0.00601251786506333	0.000246414666600956	0	0	0	0.00035583570557137	9.97904400758407e-05	4.99800079968013e-05	0.000100160256410256
1061	Brösarp-11-135	0.00147623265426631	0.000962463907603465	0.000875656742556918	0.00180538003249684	0.000361076006499368	0.000344174840819136	0.000176397953783736	0.000183924958616884	0.000593002569677802	0.00188465887674331	0	0.00153964588144727	0.00192455735180908	0.000410424789657295	0.329241071428571	0.000540540540540541	0	0.000196927924379677	0.000209030100334448	0.000650054171180932	0	0.000265111346765642	0.00138089758342923	0	0.000269106566200215	0	0.00126550240445457	0	0.000948091964920597	0	0	0.00174086048246705	0	0.000497017892644135	0	0	0	0.00283944243675787	0.000258131130614352	0.267448352875489	0.00781686208821887	0	0	0	0.0120329322355921	0.000312793243665937	0.000303490136570561	0.000614250614250614
1062	Brösarp-15-138	8.10110174983798e-05	0.000258955545964609	0.000282698831511496	0.000483605764580714	0.000193442305832286	0.000184094256259205	0.000185580402709474	0.000381170192490947	0.00102965403624382	0.000293599530240752	0	0.00110253583241455	0.000601383181317029	0.00010515247108307	0.000770341839191141	0.0012174564525192	0.000201227487674816	0.000300963081861958	0.000106269925611052	0.000652812534000653	0.000260179523871471	0.000130022103757639	0.000228440890919475	0.000458926112895824	0.000131873928524331	0.00131873928524331	0.000122955858846674	0.000122955858846674	0	0	0	0.00256066333373979	0	0.000362187613183629	0	0.000135869565217391	0.000143802128271498	0.00759974667511083	0.000126662444585181	0.486564696155436	0.0107482430756511	0	0	0	0.0169958658704639	0.000151446312282296	0.000587630380490671	0.000453240670796193
1063	Brösarp-21-140	0.00140291806958474	0	0.000291800408520572	0.000301841231512225	0	0.00118483412322275	0	0	0	0.000614628149969269	0	0.00157778479015462	0.000315556958030925	0	0.823042647994908	0.00187265917602996	0	0	0.000635930047694754	0.000321957501609788	0.00037037037037037	0	0	0.000669568128557081	0	0.000356252226576416	0	0	0.000344827586206897	0	0.000672268907563025	0.00336813742000674	0	0.00034106412005457	0	0	0.000351000351000351	0	0.00071301247771836	0.00140154169586545	0.000700770847932726	0	0	0	0	0	0	0
1066	Brösarp-34-145	0.000315391084945332	0.0013798959770725	0.000207168013258753	0.000837082766558543	0	0	0	0.000104799832320268	0	0.00188146754468485	0	0.00271881208825682	0.00156854543553278	0	0.210438238677963	0.000932352636486067	0.000101719051978436	0	0.000310591158505021	0.000209511837418814	0	0	0.00042234188575652	0	0	0	0.000108944329447652	0	0.000107735401853049	0.00010681478316599	0	0.000212585034013605	0	0.000213926623168253	0	0.000214961306964746	0.000107054919173536	0	0.000107863229425089	0.457966028811008	0.00978284239948398	0.000106044538706257	0	0	0.0128537481097429	0	0	0.000106769165065129
1070	Brösarp-45-153	0.000212359311955829	0	0.000211774671749259	0.000214776632302405	0	0	0	0	0.000213857998289136	0.000212134068731438	0	0.000856714499892911	0.000214178624973228	0.000218962119553317	0.329796448679082	0.00170903653065584	0.000211819529760644	0	0	0	0	0	0.000223363859727496	0	0	0	0	0	0.000232018561484919	0.000230043708304578	0	0	0	0	0	0	0	0	0.00185744137450662	0.257976298997265	0.00797629899726527	0	0	0	0.00915541313801785	0.000233263354327035	0.000228885328450446	0.000687285223367698
108	LDV-18	0.000495908752789487	0	0.000524109014675052	0	0.000561324726354196	0.000546896363139185	0	0.000273000273000273	0	0.00658075130244036	0	0.00161420500403551	0.000807102502017756	0.000833796553640912	0.537396859196167	0.000769033581133043	0.000441208912420031	0.000443360673908224	0	0.000474608448030375	0.000854214123006834	0.000995767986059248	0.000238322211630124	0.000238379022646007	0	0.266921397379913	0.000244259892525647	0	0.000703729767769177	0	0	0.00350303596450257	0	0	0	0.00024740227610094	0	0.000741289844329133	0.000494193229552755	0.246819338422392	0.00381679389312977	0	0	0	0.0081130594085318	0.000524796641301496	0.000261437908496732	0.000523012552301255
1158	Aledal-6-49	0.00330947433233279	7.99105002397315e-05	0	0.000160115283003763	8.00576415018814e-05	0.000318572793883402	8.03470994697091e-05	7.97511763298509e-05	0.000399712207210808	0.000322216851941357	0.000161108425970678	0.00154723127035831	0.000570032573289902	8.25900231252065e-05	8.11556565492615e-05	0.00161642285621919	0	8.25832025765959e-05	0.000166333998669328	0.000504880511612252	0.000452365873518502	0.000262421273617915	8.46381718154888e-05	0.000341442594963722	0.000175346308960196	0.000175346308960196	0.000174855744011191	8.74278720055954e-05	0	0.00112175338683234	8.62887220640262e-05	0.00137658091714704	0.00112340131351538	8.64154856550294e-05	0	0.000176694054245075	8.87075312694048e-05	0.000268408338552384	0.000626286123288897	0.705474035673491	0.00896230559704771	0	0	0	0.0143727826798872	0	8.9031339031339e-05	0.00017749378771743
1166	Aledal-14-73	0.00322268772155978	0.000789058390320884	6.48634624116235e-05	6.48718780408693e-05	0	0.000129802699896158	0.000260145681581686	0.000194843151263233	0	0.000196979645436638	6.56598818122127e-05	0.001117024771667	0.000131414679019646	0.000200307137611004	6.5483596359112e-05	0.00240384615384615	6.70151454228656e-05	0.000133280021324803	6.70465973851827e-05	6.77598590594932e-05	0.00014609203798393	7.05467372134039e-05	0	0.000283386468296139	0	7.3784401977422e-05	0.000220409962530306	0	0	0.000714796283059328	0.000214438884917798	0.000922116612285431	0.000793765334103045	0	0	7.28226041363239e-05	7.28703636231145e-05	0.00101024678885842	0.000144320969836917	0.754504015628392	0.0138919036249186	0	0	0	0.0174362763206502	7.4861506213505e-05	7.29820464165815e-05	0.000145793847499636
1254	Tos-82-387	0.00140911225927666	0.000503397936068462	0.000251004016064257	0.00104739460591778	0.00052369730295889	0	0	0.000261369576581286	0.000263157894736842	0	0.000267594327000268	0.000564334085778781	0	0.00175182481751825	0	0.000586166471277843	0	0.000318167356029271	0.000652741514360313	0.000332115576220525	0.000360100828231905	0	0.000386697602474865	0	0	0.0172922817376634	0	0	0	0	0	0.000411522633744856	0	0	0	0	0.000479846449136276	0	0.000979431929480901	0.0522565320665083	0.000950118764845606	0	0	0	0.00236406619385343	0	0	0.000535045478865704
1257	Tos-95-393	0.00149322306455318	0.00165985699693565	0.00278256260765867	0.00272873194221509	0.000481540930979133	0	0.00101923811950567	0.00054355211305884	0.000840453845076341	0.000396196513470681	0	0.004004004004004	0.001001001001001	0.000146756677428823	0	0.000618582209575653	0.000309645455952934	0.000290909090909091	0.00109051254089422	0.000964940495336121	0.00269430051813471	0	0.00053248136315229	0	0	0	0.000257731958762887	0	0.000343997248022016	0	0	0.00179140127388535	0	0.000201734920314706	0	0	0.000280426247896803	0.0097864768683274	0	0.294263822737627	0.00849037067715883	0	0	0	0.0136873802354229	0.000272257010618023	0.000269832703723691	0
1313	Ängsö-59-422	0.000777604976671851	0.000633426839200072	0.000177226406734603	0	0	0.000178237233758132	8.98876404494382e-05	8.94854586129754e-05	0.000178491744756805	0	0.000179179358537896	0.00284299339691856	0	0	0.000274524158125915	0.00127562642369021	9.33619643357296e-05	0.000189035916824197	0	9.52018278750952e-05	0.000104242676951944	0	9.68523002421307e-05	0.000194325689856199	0.000100040016006403	0.000200080032012805	0.000101791530944625	0.000101791530944625	0	0	0	0.000295450068938349	0	0	0	0	0	0	0.000102186797465767	0.175529788084766	0.00239904038384646	0	0	0	0.00385175931709348	0	0.000204436266993765	0
1317	Ängsö-74-430	0.000782991025718244	0.000307919694543663	6.07053967097675e-05	0.000368731563421829	0.000184365781710914	0.000122511485451761	0	6.17360167921966e-05	0.000371264154445888	0.000124331717021012	0	0.0017648912700914	0.000504254648597542	6.36780438104941e-05	0.0715090795241077	0.00181057626272086	0.000189693329117926	6.34276290752252e-05	0.000253903770470992	0.00019163206643245	0.0002031144211239	0.000130855796911803	0.000190439916206437	0.00012640626975098	0	0.000195376098990557	6.55952771400459e-05	6.55952771400459e-05	0	6.39959042621272e-05	0	0	0.000128196910454458	0.000128196910454458	0	0	0	0	0.000261147744336358	0.000321378069160561	6.42756138321121e-05	6.49350649350649e-05	0	0	0.000134798139785671	6.58284510565466e-05	6.60196738628111e-05	0.000132240148108966
139	LDV-46	0.00110895481009149	0.000293255131964809	0	0.000635122261035249	0.000635122261035249	0.000309597523219814	0	0.000308546744831842	0.000936621916952857	0.0061633281972265	0	0.00274977085242896	0	0.000634316523945449	0.536271808999082	0.00204022150976392	0.00100654252642174	0.000503271263210871	0	0	0.00102494021182098	0.00146156094709149	0	0.00084411930219471	0	0.258520900321543	0.000287521564117309	0	0	0	0.000272553829381303	0.00222222222222222	0	0	0	0	0.000295945546019532	0.002031340684852	0	0.248129302604011	0.00299311583358276	0	0	0	0.0075642965204236	0	0	0.00120627261761158
14312	Kos-1	0.000788404390805992	0.000808960796515246	6.10463341676332e-05	0.00012240651202644	0.0003060162800661	6.0945880058508e-05	0.000123754718148629	6.17588932806324e-05	0.000493857645533675	0.000372531975661244	0	0.000374508457649335	0.000249672305099557	6.31751847874155e-05	0.000185643564356436	0.000550391389432485	0.000187781672508763	6.35687496026953e-05	0.000128221566867547	0.00019526165061182	7.38770685579196e-05	0.000139363110584628	0.000134426670251378	0.000206355757325629	0.000145475705557172	0	7.24900326205147e-05	7.24900326205147e-05	0	0	7.01606679295587e-05	7.01262272089762e-05	0.00014091453533432	0.00021137180300148	7.04671975195546e-05	0.000216575223794398	0.000142460289194387	0	0.000503379836041996	0.00870958751393534	0.000139353400222965	0.000142409569923099	0	0	0.000369904564622327	0.000142227279192149	0.000286143500965734	7.09672840820382e-05
14313	Kos-2	0.00112100641464782	0.000836389371421219	0.000188560653676933	0.000189429816253078	0.000189429816253078	0.000188205771643664	0	6.38488060273273e-05	0.000317077810894794	0.000192012288786482	6.40040962621608e-05	0.000323708403470154	0.000258966722776123	0.000459951376568763	6.38569604086846e-05	0.000695234483630388	0.000129743756081739	0.00013113894170874	0.000198438946950655	0.000267934891821287	7.60340632603406e-05	0.000143174171379483	0.00013805480775868	0.000141143260409315	7.5091987684914e-05	0.000225275963054742	0.000300684056227918	7.51710140569796e-05	0	0	0	0.00108381502890173	0.000145401672119229	7.27008360596147e-05	0	0.000225377507324769	0.000148709941259573	7.48783227255709e-05	0.000599026581804568	0.00844094942644831	0	7.38443361394181e-05	0	0	0.000383582662063675	0	7.4861506213505e-05	0.000297929390734396
14314	Radk-1	0.00198982975900951	0.000861771802826612	0.00011181304858277	0.000281531531531532	0.000112612612612613	0.000111769308147983	0	0.000282007896221094	0.000225187186849068	0.000282821426551276	0	0.000399315459212778	0.000285225328009127	0.000173010380622837	0.000227182370648038	0.00050558957361946	5.716572343223e-05	0	0.000291477206482453	0.000118217283366828	0.000606060606060606	6.32191174611202e-05	0.000304859459789037	6.19233389064338e-05	0.00013294336612603	0.000199415049189045	0.000655780706931602	0	0.000252111433253498	0	0	0.000757623587347686	0	0.000190851835358483	6.37551801083838e-05	6.54278984559016e-05	0.000130157490563582	0.000263331138907176	0.000263331138907176	0.16767767064683	0.0020432922546453	0	0	0	0.0041787423333558	6.55093350802489e-05	0.000263175208895322	0.000130072840790843
14315	Radk-2	0.00207954250064986	0.000932152606698182	0.00013076168682576	0.000197850029677504	0.000197850029677504	0.000130855796911803	6.61157024793388e-05	0.000131969646981194	0.000592534070709066	0.000264918206503742	0.000132459103251871	0.00126962913464751	0.000334112930170398	0.000134889053753288	0.000198952185158167	0.00144215011471649	0.000200507953482155	0.000134535180949818	0.000203045685279188	0.000205296653664545	0.000539083557951483	7.20616848021907e-05	0.000349357182783678	0.000212464589235127	0.000224349386778343	0	0.000959409594095941	0	0.000142571998859424	0	7.1169311792755e-05	0.001489256081129	7.1571714858288e-05	0.000429430289149728	0	7.33729547288869e-05	7.26691374173389e-05	0.000878348704435661	0.000585565802957107	0.517321016166282	0.00555715935334873	0	0	0	0.0121720722764043	7.31796560556165e-05	0.00397555768239711	7.3201083376034e-05
14318	Shu-1	0.000234852043212776	0.000809585492227979	7.91452314998021e-05	7.92581437742728e-05	0.000237774431322818	7.84621420164771e-05	0.000160230732254446	0.000160449257922182	7.97448165869218e-05	0.0034546477062746	0.000160681288663935	0.000977915410317008	0.000325971803439003	0.000329679386796341	0	0.000957548675390999	0	0.000164975666089252	0.00024981264051961	0.000169104591189651	9.69086151758891e-05	0	8.76424189307625e-05	0.000267618198037467	0.000190023752969121	0.000190023752969121	0.000282992170549948	0	9.04159132007233e-05	0	9.10746812386157e-05	0.000910415149308084	0	0.000275052718437701	0	0.000190150218672751	0	0.000564705882352941	0.000376470588235294	0.427409776153495	0.00511649154865235	0	0	0	0.0102070293692826	0.000188040616773223	9.35103796521414e-05	0.000185908161368284
14319	Shu-2	0.000812567713976165	0.00434782608695652	0.000135912653468038	0.000318659807893659	0.000182091318796376	0.000136085280108868	9.19371150133309e-05	4.5716375605742e-05	0.000318210746431494	9.13951469176987e-05	0	0.000507918917670961	0.000230872235304982	0.000372491502537598	0.000229074082558299	0.000773606370875995	0.00013873473917869	0.000139288699043551	0.000233383121732636	0.000235172381355534	0.000261506276150628	0	0.000286779466590192	0.000290360046457607	0.000102811905618671	0.00159358453708939	0.000253421186011151	5.06842372022301e-05	9.77373796608513e-05	0.000146491527906636	9.7661018604424e-05	0.00019465667429072	9.77851659903193e-05	0.000244462914975798	0	0.000300706660652533	0.000199322304165836	0.00040110303334169	0.000501378791677112	0.236381611468117	0.00261987147800297	0	0	0	0.00553137003841229	0.000248471897828356	9.96313639533725e-05	9.94530084535057e-05
1552	Sku-30	0.00143243673404425	0.0011219470095797	0.00611189468735308	0.00227178851714168	0.000103263114415531	0.000743632645473136	9.12075884713608e-05	0.000389939559368298	0.000760952277421459	0.00111313499291641	0	0.000514297469656449	0.00123431392717548	0.000540482110042158	9.51927653498334e-05	0.00260974927765868	0.000636334712058543	0.000407788765419513	0.000334746708324035	0.000464684014869888	0.00101537568900493	0	0.00118990956687292	0.000381970970206264	0.000281888653981677	0	0.000254258835494533	0.000127129417747267	0.000604668037247551	0	0	0.00229916148228293	0	0.000128700128700129	0.00038163083577153	0	0.000154559505409583	0.000419111483654652	0.000419111483654652	0	0.00122699386503067	0	0	0	0.000149320591309542	0.000307031010132023	0.0004649721016739	0.000160771704180064
15560	Valm	0.000751992780869304	0.000971867007672634	0.000150451354062187	0.000253036437246964	0.000455465587044534	4.9825610363727e-05	0.000202101859337106	0.000302327925022675	0.000403897611955369	0.000101838179133357	0.000203676358266714	0.00122224485638623	0.000305561214096557	0.000258024563938487	0.000304909035471084	0.00131585606559036	0.000153515505066012	0.00010354110581901	0.000260620276257493	0.000368848139951523	0.000397230734309386	0.00032986970146792	0.000163309744148068	0.000221287895552113	0.000170068027210884	5.66893424036281e-05	0.00149804102327725	0	0	0	5.6414306668171e-05	0.00151813325836379	0.000169779286926995	0.000113186191284663	0	0.000232045480914259	0.000344649319317594	0.000230813618003462	0.000288517022504328	0.106559692638002	0.0239561557150121	0	0	0	0.00240089008608069	0.0147417295414974	0.000232883092687471	0.000693842150910668
15591	OOE1-1	0.00168261646860869	0.000948066996734436	0.000207921821395155	0.000414464822298207	0.000103616205574552	0.000103476821192053	0	0.000103777501037775	0.000315955766192733	0	0.000105764145954521	0.00167241559527543	0.000104525974704714	0.000315026777276068	0.00115606936416185	0.00248704663212435	0.000104090767148954	0.000313217790770516	0.000210017851517379	0.000423370025402202	0.000432105433725829	0	0.000211081794195251	0.00032071840923669	0	0.000109625082218812	0.00505539421318705	0	0.000212336766111052	0.000106371662589086	0	0.00138342024050229	0.000214086919289231	0.000321130378933847	0	0.000532028091083209	0.000106213489113117	0.0004209197095654	0.00031568978217405	0.456209428541024	0.00446951154623816	0	0	0	0.014199890770071	0.000108873162765378	0.000325909831613254	0
15592	OOE3-1	0	0.000390218522372529	0.000640943468786053	0.000255069506440505	0.000382604259660758	0	0.000255199693760367	0.000126310471138057	0.00076462342296419	0.00038689708537529	0	0.0104338974424227	0.00305382364168469	0.000260824204486176	0.00226586102719033	0.00150319428786171	0.000125391849529781	0.000125093820365274	0	0.000257765175924733	0.000680920604657497	0.000269179004037685	0	0.000266205244243312	0	0	0.000408775037471045	0	0.00013437248051599	0	0	0.00178497871756144	0	0.00013873473917869	0	0.000277238702522872	0.000137249519626681	0.00109619073718827	0.000411071526445602	0.552126772310259	0.00695023630803447	0	0	0	0.0153288740245262	0	0	0.000417943716912789
15593	OOE3-2	0.000338684549210865	0.0059900853759295	0.000270965993767782	6.78610206297503e-05	0.000271444082519001	0	6.77920141007389e-05	0	0.000135455469014561	0	6.792094002581e-05	0.00211589652583441	0.00013650945327964	6.8927488282327e-05	0.504822059223037	0.00195181047247274	0	0.000203984497178214	6.84837693466648e-05	6.89845474613687e-05	0.000581141943919802	7.08114997875655e-05	0	0.000285164325942825	0.000145496871817256	0.000145496871817256	0.000145921494236101	7.29607471180505e-05	0	7.27855011281753e-05	7.27855011281753e-05	0.00138494059333771	7.32439756830001e-05	0.000366219878415	0	0.000220539586855841	0	0.000510278466248724	0.000291587694999271	0.191456847620434	0.0032018629020521	0	0	0	0.00430714391801574	7.42445615858638e-05	0.000148610491900728	0.000148511175465954
159	MAR2-3	0.00476190476190476	0.000930232558139535	0.00030902348578492	0.000988142292490119	0	0.00064998375040624	0	0	0.00033101621979477	0.000325945241199478	0	0.00351662404092072	0.000319693094629156	0.000662690523525514	0.000315656565656566	0.00337526848726603	0.00457235072619688	0.000270489586150933	0.000286368843069874	0.000289184499710815	0	0.000302846759539673	0	0.000590493061706525	0.000333222259246918	0.00133288903698767	0	0	0	0.00114678899082569	0	0.00146156094709149	0.00118343195266272	0	0	0	0.000311817898347365	0	0	0.00188679245283019	0.000314465408805031	0	0	0	0.0006426735218509	0.00384492149951938	0.000323939099449304	0.000317762948840165
1612	Brn-10	0.00114059767318075	0.00186436728035423	7.63358778625954e-05	0.000997927381592078	0.000230290934213556	0	7.64350684093862e-05	0	0.000230061349693252	0.00323949093713845	0	0.000857499220455254	0.000155908949173683	0.000238682472750418	0.00015611583795176	0.0023297351867671	7.88830164865504e-05	0.0014218009478673	0	0	8.53606487409304e-05	8.30426839395449e-05	0.000161563938928831	0	0.000168819110323289	0	8.34724540901503e-05	8.34724540901503e-05	0	0	0.000160901045856798	0.00160205062479974	0	0	0	0	0	0.00108009305417082	0	0.810881484605652	0.013580767608604	0	0	0	0.0184351739657262	0	0.000342553738117667	0
1622	Brn-24	0.00145997242274313	0.00115046429451886	8.03923144947343e-05	0.00121763130124198	8.11754200827989e-05	0	8.10701256586948e-05	8.10635538261997e-05	0	0.00223992035838726	8.29600132736021e-05	0.000844380646795575	0	0.000173355291670278	0.000254258835494533	0.00134284515316828	0	0.00104785190359762	0	8.99766060824186e-05	9.84348853233586e-05	0.000189393939393939	0.000184382778648474	0	0.000199123855037834	9.95619275189168e-05	0	0	0	0	0	0.00148436775211059	9.41353666572531e-05	0.000282406099971759	9.42684766214178e-05	0	0.000193723363037582	0.000680602819640253	9.72289742343218e-05	0.785602961231249	0.0105201636469901	0	0	0	0.0263264891238057	0.000100847115772489	0.000202695854869768	0
1651	DuckLkSP38	0.000756620428751576	0.0010267818944126	0	0.00200870438567124	0	8.33333333333333e-05	0	8.31739166597355e-05	8.33889259506337e-05	0.00369654708896917	8.40124338402084e-05	0.000930547331021064	0	0	0.000338037691202569	0.00143121737666274	0	0.0018013381369017	0.000173265182361604	8.73438728273212e-05	9.3562874251497e-05	8.93176134333691e-05	8.64378943728931e-05	0.00017207261464338	0.00018138944313441	9.06947215672048e-05	8.88415067519545e-05	0	0	8.65276455827637e-05	0	0.00155373327578766	0	0.000175085354110129	8.75656742556918e-05	8.9078923926599e-05	0	0.000884016973125884	8.84016973125884e-05	0.791440035666518	0.014890771288453	0	0	0	0.0161056822294607	9.08182726364545e-05	9.13742690058479e-05	0
1652	DuckLkSP40	0.00147689710950137	0.00166112956810631	0	0.00129552324744494	7.19735137469411e-05	7.05865744335427e-05	0	0	0.000357015351660121	0.00237222342031486	7.18855581913594e-05	0.0010136847440446	0.000217218159438129	0.000222222222222222	0.000286389346316317	0.00212359311955829	0	0.0015292746868628	7.35997644807537e-05	7.45767767917071e-05	0.000251256281407035	0	7.5866777937941e-05	7.5187969924812e-05	0.000165207335205683	0	0.000162720689935725	8.13603449678627e-05	7.6575541771958e-05	0	7.60398448787164e-05	0.00128554143980641	0.000154679040989946	0	7.78694907335306e-05	8.04117079446767e-05	0	0.00248238308776425	0.00104099935938501	0.784052623134927	0.0155623295363388	0	0	0	0.0186258278145695	8.09716599190283e-05	0	0.000161838485191779
1676	Haz-2	0.00110061450976795	0.000844991080649704	9.25154963456379e-05	0.00121223424095487	0.000186497575531518	0	0	0	0.000564971751412429	0.0053020261314145	0	0.00134073932196897	0	0	0	0.00170406134620846	9.70968055150986e-05	0.00224390243902439	0.000197180321403924	9.96611520829181e-05	0.000107607876896589	0	0	0	0	0	0	0	0	0	0	0.00166994106090373	0	0	0	0	0	0.000909826122118884	0.000101091791346543	0.814202034734354	0.0133593669715343	0	0	0	0.0160366552119129	0	0	0.000208681135225376
1684	Haz-10	0.00140960883354869	0.00130905628942045	0	0.00263032042085127	0	0.000117370892018779	0	0.000116536534203473	0.000349976668222119	0.00303844805422461	0	0.0023872045834328	0.00011936022917164	0.000120510966497951	0.00035812343320998	0.00308568715879421	0	0.00208588957055215	0.000370004933399112	0.000247127146917089	0	0.000391491582930967	0.000133815067576609	0.000131734949282045	0.000139140114094894	0.000139140114094894	0	0	0	0.000134680134680135	0	0.00148028529134706	0	0	0	0.000139567341242149	0	0.00414049114791548	0	0.709751543874767	0.0264253913543013	0	0	0	0.0176116838487973	0	0	0
1739	KBS-Mac-68	0.0011611289746338	0.00184604024367731	0.0025902107895677	0.00209324452901998	9.51474785918173e-05	0.000182731841023298	9.00982070456798e-05	0	0.000453432483903147	0.003	0	0.00175487207906161	0.00027708506511499	9.4948727687049e-05	9.25240562546262e-05	0.00193887914320007	9.61261174661155e-05	0.00255174369152254	9.55474871010892e-05	0.000289379762708595	0.000199640646835696	0	0.000101895251681272	0.000101389029706986	0.000106022052586938	0	0	0.000210725950900853	0.000105241001894338	0	0	0.00226267612876684	0.000105241001894338	0.000210482003788676	0	0.000322061191626409	0.000430431507586355	0.000786870503597122	0.000112410071942446	0.761559888579387	0.0116991643454039	0	0	0	0.0189784442361762	0.000239750659314313	0.000119889701474643	0.000242101440503571
1741	KBS-Mac-74	0.00175558373159075	0.00151469251741896	0.000496031746031746	0.00283078213461942	0.000629062696582093	0.000101317122593718	0.000100090081072966	0.000100532823967025	0.000711093051605039	0.00417472762447816	0.000203645249974544	0.00216472528605298	0.000206164312957427	0.000211349466342597	0	0.00264657980456026	0.000214592274678112	0.00149190110826939	0.000323310701584222	0.000434924431879961	0	0.000111148160497944	0.000226193168966297	0	0.000116441546343735	0	0.000116468669927789	0.000232937339855579	0	0.000345821325648415	0	0.0013871228759681	0	0.000235183443085607	0	0.000237614351906855	0	0.000373459479646458	0.000248972986430972	0.766082603254068	0.0100125156445557	0	0	0	0.0218564845292956	0.000136332651670075	0	0.000138619351261436
1756	Ker-4	0.00163449564134496	0.00120385232744783	0.000236705065488401	0.00174783506792723	7.94470485421467e-05	0.000234962406015038	0	0.000156543519098309	0.0002356637863315	0.00261448264934242	7.92267469497702e-05	0.00143380595826032	0	0	0.000868946994233352	0.001951447974397	0.00040384460059769	0.00152880592211136	0.000163145444163472	0.000164663263625885	0.000185735512630015	8.50484776322504e-05	0.000165139129716786	0	0.000271689911247962	0	8.73209919664687e-05	0	8.28775070445881e-05	0	0	0.000817394147457904	0	0.000250584697627798	0	0	0	0.00207271785128249	8.63632438034373e-05	0.806535720493656	0.017208413001912	0	0	0	0.0164820318832748	0	0	8.83938831432865e-05
1757	Ker-5	0.00144638403990025	0.0015389350569406	0.000253588274078207	0.00204718767593019	5.11796918982548e-05	5.07872016251905e-05	5.09865905266915e-05	5.08854060655404e-05	0.000408121620242832	0.00379623454573437	5.13004668342482e-05	0.000933561537264665	0	5.25845296313824e-05	0	0.00158827748744748	5.24603924037352e-05	0.000999316257297638	0.000159294854776191	0.000267809319764328	0.000173450508788159	5.53403431101273e-05	0.000107921433196633	0.000106917566556185	0.000226526220410012	0.000113263110205006	5.58222619180529e-05	0.000111644523836106	0	0	5.36768652710682e-05	0.00149476831091181	0.000108307159103217	0.000270767897758042	5.495713343592e-05	0.000111240892151955	0.000112057373375168	0.00173020036836524	0.000279064575542781	0.79554323850461	0.0144788190713195	0	0	0	0.0187782675903132	0.000113765642775882	5.68569479190357e-05	0.000170959653521769
1793	L-R-5	0.000989935654182478	0.00107667025556752	0.000111806797853309	0.0021026311303063	0.000227311473546627	0.000112568244498227	0.00011316057485572	0.000112517580872011	0.000396555631089961	0.00284835365158938	0	0.00103818202791556	0.000230707117314569	5.88512241054614e-05	0	0.00175101671938545	0.000116299354538582	0.00226625602882213	0.000293547818939705	0.000237318303174132	6.62076271186441e-05	6.13158378809246e-05	5.96089651883643e-05	5.92768227622999e-05	6.28970375495314e-05	0.000125794075099063	6.21967906456027e-05	0	0	0	5.94707106749926e-05	0.00136433740657255	0.000120547284672413	0.000180820927008619	6.09570252971655e-05	0	6.26409421197695e-05	0.00167027528611197	6.18620476337767e-05	0.820560400816478	0.0155254530834416	0	0	0	0.0192430228112655	0	0.000126871352448617	0
1797	L-R-10	0.00135568153808233	0.00128584287000129	0.000126310471138057	0.00127713920817369	0.000127713920817369	0	0	0	0.000507872016251904	0.00203458799593082	0	0.000645244547683572	0	0.00026246719160105	0.000127437237160698	0.00126294518817883	0	0.00128700128700129	0	0	0	0	0.00013262599469496	0.000130276185513288	0	0.000138753989177189	0	0	0.00013238019592269	0	0.000263921879123779	0.00170424750917672	0	0.000133457894034432	0	0	0	0.0024906600249066	0	0.833146225091215	0.0165590794274488	0	0	0	0.0168427062517842	0	0	0
1819	Lak-12	0.0017286084701815	0.00150415855600779	0.000174291938997821	0.00239574090505768	0.000177462289263532	8.73591333973967e-05	0	8.7627059235892e-05	0.000873286175879836	0.00237154150197628	8.78348704435661e-05	0.00106553010122536	0.000177588350204227	0.000180880889933978	8.807468733486e-05	0.00201701306673682	0	0.00160513643659711	8.97021887334051e-05	9.05141202027516e-05	0	0.00028184892897407	9.09338910611985e-05	0	0.000191241155096577	9.56205775482884e-05	0	0.00038550501156515	0	9.08100254268071e-05	0	0.00216508795669824	0	0	0	0	0	0.0015284677111196	0	0.730732994158658	0.0158281514980215	0	0	0	0.0186815336463224	0	9.62093515489706e-05	0
1820	Lak-13	0.00165234633179114	0.00179472798653954	0.000219707788641107	0.00176172649196212	0.000110107905747633	0	0.000220434255483302	0.000109974705817662	0.0005495713343592	0.00331601635901404	0	0.00111160515784793	0	0	0	0.00164401578255151	0.00033311125916056	0.00189753320683112	0.000224542494667116	0	0	0	0.000113147770988912	0	0.000235183443085607	0	0	0	0	0	0	0.00155590131140253	0	0	0	0.000230467849734962	0	0.0014949402023919	0	0.751289868667917	0.0144230769230769	0	0	0	0.0131973605278944	0	0	0
1829	Mdn-1	0.00208420175072947	0.00184031710079275	0.000710732054015636	0.00129813933362181	0.000721188518678783	0.00147362216327734	0.000434090580234409	0.000292397660818713	0.00119385166393076	0.00551333631351512	0	0.00189256078031737	0.000145581598485951	0.000146670577882077	0.00402125520608933	0.00253271422541157	0.00114795918367347	0.00229562555796455	0.000398036353986997	0.000396930404869013	0.000413850186232584	0.000393184796854522	0.00051413881748072	0.000257102455328448	0	0.00224481711342929	0.000259201658890617	0	0.000257532835436518	0.000379891097885273	0.000126630365961758	0.00202659911336289	0	0.00025442055718102	0.000130039011703511	0.000509294626941686	0.000515729757607014	0.000516729104766826	0.000775093657150239	0.809436193980812	0.00565120252332764	0	0	0	0.0220151269584009	0.000271517784414879	0.000690894016857814	0.000546672133388001
1834	Mdn-8	0.000628733102797862	0.000903787692054885	8.08799741184083e-05	0.00147746860379217	0	0.000161498708010336	0.000163158753467124	0	0.00024568012447793	0.0037046184243023	8.23248538733844e-05	0.00100342838029936	8.3619031691613e-05	8.53315129277242e-05	0	0.0018766318537859	0.000169161803264823	0.00152632917832613	8.5273300929479e-05	0	0	0	0	8.63707030575229e-05	0.000282752120640905	0	9.39408172851104e-05	9.39408172851104e-05	0	0	8.73591333973967e-05	0.00113616500611781	0	0.000266880170803309	0	9.27213722763097e-05	9.40026320736981e-05	0.00262541022034693	0.000281293952180028	0.798052851182197	0.0167825683820121	0	0	0	0.0197368421052632	0	9.36329588014981e-05	9.34404784152495e-05
1835	Mdn-10	0.00059889204970804	0.00102669404517454	7.79848709350386e-05	0.00173556326917009	0.000236667718523193	0.000155896796320836	7.85360873321291e-05	7.82166601486116e-05	0.000157418339236521	0.00269520412207689	7.92707094728498e-05	0.000723530830452609	0.000241176943484203	0.00016467682173734	0.000400865870279804	0.00174561612314528	0.000164068908941756	0.00147420147420147	0.000249584026622296	0.000418690336627031	0	8.75043752187609e-05	8.4530853761623e-05	0.000167084377610693	0.000184094256259205	0	0.000179839942451218	0	8.53460783476999e-05	0	0	0.00168194432764276	0	0.000172458394412348	8.6408018664132e-05	8.9063056644104e-05	9.01713255184851e-05	0.00143575017946877	0.000179468772433597	0.854041983028138	0.017597141581063	0	0	0	0.0193200817388074	0	0	0
1851	MNF-Pot-10	0.000580331235212714	0.00136481506755835	8.96177801675852e-05	0.00117302052785924	0.000135348522445297	0	4.51936548108646e-05	0	0.000135826504278535	0.00245722606479796	0.000136512559155442	0.00100332922880467	0.000136817622109728	0	9.09297567629007e-05	0.00198466396030672	4.55435624174523e-05	0.00169794869441513	0.000185821796896776	0.000186619389754595	0	4.72790884591745e-05	0	9.18526683200147e-05	0.000144648023143684	4.82160077145612e-05	4.72366556447803e-05	0	9.24043614858621e-05	0	9.16842394792335e-05	0.0015093994419796	0	0	9.29065824313653e-05	4.72210416961798e-05	4.73574540632696e-05	0.000757109733592012	0.000141958075048502	0.868780000950525	0.0144004562520793	0	0	0	0.0174714409138908	4.80815463025291e-05	0	0.000144613159797542
1852	MNF-Pot-15	0.00157957088324339	0.0010906612133606	0	0.001786205001374	0	0	0	0	0.000278629144608526	0.00376201755608193	0.00013933398355859	0.000862688713156003	0.000143781452192667	0	0	0.00251537171604248	0	0.00241786374626653	0	0.000292226767971946	0	0	0.000146498681511866	0	0.000157430730478589	0	0	0	0	0	0	0.0019534184823441	0	0	0	0	0	0.000951927653498334	0	0.775548886431843	0.0180066340230611	0.000154894671623296	0	0	0.0201626016260163	0	0.000161550888529887	0
1853	MNF-Pot-21	0.00169236555095901	0.000577589526376588	0.000574712643678161	0.00156188988676298	0.000195236235845373	0.000396589331746976	0.000389787565776652	0.000390701308849385	0.000804181745074387	0.00442033353425758	0	0.00277502477700694	0.000594648166501487	0.000400962309542903	0.00117577895355673	0.00230414746543779	0.000847314014573801	0.002226408631615	0	0	0.000375304935259899	0.000529474055771267	0.000173040318394186	0.000520742926575247	0.000175932441942294	0.00140745953553835	0.000173520735727919	0	0.00017286084701815	0.000508216161273928	0	0.00288282177378328	0.000169577751399016	0.000508733254197049	0	0	0.00223944875107666	0.000518492913930176	0.000864154856550294	0.875661375661376	0.00881834215167548	0	0	0	0.0202989481454143	0.000554733727810651	0.000759589821496392	0.000187300992695261
18694	Pien	0.00083308088458043	0.00103867050175775	7.87711697518708e-05	0.00015976993129893	7.98849656494648e-05	0.000555599650765934	0.00200803212851406	0	0.00032133676092545	0.000162839928350432	0.000244259892525647	0	0.000164962058726493	8.38715088484442e-05	0.000246204349610176	8.11556565492615e-05	0	0.000168762129778078	0	0.000259044987479492	0.000377180575200377	9.2678405931418e-05	0.000540491847581299	9.17683766174176e-05	9.55383586509984e-05	9.55383586509984e-05	0.104427974154314	0.000190041809198024	0.00018357044515833	0	0.000185305290466043	0.00204918032786885	9.37294966726029e-05	0.000281188490017809	9.35453695042095e-05	9.62463907603465e-05	9.57212596917775e-05	0.000761179828734539	0.000190294957183635	0.588726317764022	0.00759707371975239	0	0	0	0.0159503342884432	0	0.000191625946153109	9.50389659760502e-05
18696	Samm	0.00132905083619448	0.0136368889402519	0	0.000231080300404391	0.000231080300404391	0	0.000116130530716525	0	0.000231803430690774	0.000117384669562155	0.00023476933912431	0.00178147268408551	0.00178147268408551	0.00012102142079148	0.000117757889778615	0.00175479644361254	0	0.000120670930372873	0	0.000123456790123457	0.000271444082519001	0.000398089171974522	0.000388148531504722	0.000132292631300437	0.000555555555555556	0	0	0.00013798813302056	0.000133511348464619	0.000134789055128724	0	0.00134408602150538	0	0.00027214587018642	0.000134843581445523	0.000278009452321379	0.000414479137883393	0.00013713658804169	0.000274273176083379	0.165638412017167	0.027494635193133	0.0001354096140826	0.000137381508448963	0.00013728720483251	0.00372465167609325	0.0154525386313466	0	0.000272851296043656
1872	MNF-Pot-75	0.00214216163583252	0.00221729490022173	0.000404122044857547	0.00329285861288331	0.000411607326610414	0.000421674045962471	0.000412371134020619	0.00020772746157042	0.000637755102040816	0.00338767732373491	0	0.00144747725392887	0.000413564929693962	0.00187617260787992	0.000814166497048646	0.00260834670947031	0.000884642604387827	0.0025	0.000185563184264242	0.000185459940652819	0.000392772977219167	0.00037202380952381	0.000181950509461427	0.000182949140139041	0	0.00147248297441561	0.000364365093824012	0.000182182546912006	0.00018201674554059	0	0	0.00124179528117793	0	0	0.000183621006243114	0.000177999288002848	0	0.000542986425339367	0.00108597285067873	0.853077924493212	0.00874093360610006	0	0	0	0.0168582375478927	0.000190803281816447	0.000195236235845373	0.000386100386100386
1890	MNF-Riv-21	0.0005329543435779	0.000356061954780132	0.000705094306363476	0	0.000544464609800363	0.000183351668500183	0.0273997459626202	0	0.000931098696461825	0.000186462800671266	0	0.00127388535031847	0.000181983621474067	0.000184229918938836	0.00196991404011461	0.00105226236408278	0.00092965602726991	0.000469116497263487	0.000161969549724652	0	0.000498753117206983	0.00189873417721519	0	0.000936621916952857	0.000313136057617035	0.000782840144042586	0.000155134967421657	0	0.000463248919085855	0	0	0.00197358433277668	0	0.000152114390021296	0	0.000152578577967653	0.000309741365959424	0	0.00201113861386139	0.00124610591900312	0.000311526479750779	0.000311138767890479	0	0	0.000961384393526678	0.001276731567188	0.000161290322580645	0.000322268772155978
1925	MNF-Che-2	0.000216966804078976	0.000448933782267116	0.000450146297546703	0.00184800184800185	0.000693000693000693	0.000714796283059328	0.000233045910044279	0.000466091820088557	0.000478354460655346	0.00525686977299881	0	0.001170138076293	0.000234027615258601	0.00212715670054361	0.000924428010168708	0.00158802177858439	0.00100421771440048	0.00243259679708088	0.000209205020920502	0.000419111483654652	0.000222866057499443	0.000622019489944018	0	0.000620347394540943	0.000206825232678387	0.00103412616339193	0	0	0	0	0	0.00199880071956826	0.000200320512820513	0.000600961538461538	0.000206568890725057	0.000401687085760193	0.00243852875431823	0.000611870283499898	0.000407913522333265	0.878104304635762	0.00786423841059603	0	0	0	0.0228339735381989	0.000644468313641246	0.000438308130615823	0
1942	MNF-Che-47	0.00106157112526539	0.00124455507156192	0.000297929390734396	0.00188560653676933	0	0	0.000148038490007402	0.000147318797878609	0	0.00326651818856719	0	0.00119886108197213	0.000299715270493032	0	0.000148148148148148	0.00132333480370534	0.000301704631166088	0.00139621470679491	0.000313627097381214	0.000315955766192733	0.000157654106889484	0	0.000156568028808517	0	0	0	0.000161681487469685	0	0	0	0	0.00142045454545455	0	0.00079923273657289	0	0.000164554879052164	0.000331564986737401	0.000703605980650836	0	0.872424450549451	0.0108173076923077	0	0	0	0.0211773151471644	0	0.000367174591518267	0.000185873605947955
1943	MNF-Che-49	0.00130063173541434	0.00114351057747284	0	0.00134151015714833	0.000383288616328095	0	0	0	0.000179597701149425	0.0039313795568263	0	0.00162308385933273	0.00018034265103697	0.000183891136447223	0.000179759122775481	0.00179018976011457	0	0.00248661055853099	0.000193723363037582	0.000193461017604953	0	0	0	0	0	0.000192715359414145	0.000192122958693564	0	0	0	0	0.00152149106124002	0	0.000958772770853308	0	0	0	0	0.000202798620969377	0.870249284838578	0.0102165917449939	0	0	0	0.0241762943945229	0.000219925225423356	0	0
1954	MNF-Jac-12	0.00112044817927171	0.000283929585462805	0.00197907831495618	0.000868055555555556	0.00115740740740741	0.00118378218407813	0.000291375291375291	0.000293685756240822	0.000301295570955107	0.0038957147138148	0	0.00204558737580362	0	0.000294724432655467	0.133660508083141	0.00142612664004564	0.000746083063914449	0.00403734544536967	0.000261780104712042	0	0.000547495209416918	0.00077780658542909	0	0.00103332472229398	0	0.00078003120124805	0.000258064516129032	0	0.000259201658890617	0.000254647313470843	0	0.00358239508700102	0	0	0.000264970853206147	0.000255950857435372	0.000257931390250193	0.000519345624513113	0.000519345624513113	0.456412957598104	0.00658414537792994	0	0	0	0.0109469074986316	0.000824175824175824	0.000835887433825578	0.000829875518672199
19949	OOE2-1	0.000492156259612427	0.00031794480478189	0	0	0.000317017499365965	0	0.000126182965299685	0.000188691112648594	0	0.00185885520158964	6.4098455227229e-05	0.00147445349060837	0.00692352073850888	0	0.413046256069512	0.0013988681884657	0.000130573872168179	6.53979465044798e-05	0.00026647125441343	0.00027098435065375	7.39973360959005e-05	0.000142318366185156	6.94010687764592e-05	0.000140134529147982	7.53182194772916e-05	0.000150636438954583	0	0.000144560896277557	6.97544642857143e-05	0	0.00014002660505496	0.000916848860991607	0	7.12453690510117e-05	0	0	0.000291842988472202	0.000283245999150262	0.000354057498937827	0.149879415519932	0.00226982550716414	0	0	0	0.00498278009819008	7.29713952130765e-05	0	7.28066982162359e-05
19950	OOE2-2	0.000353007624964699	0.000217123832959398	7.12098554439934e-05	0.00035947947372205	0.000431375368466461	7.15256419426364e-05	7.17102904266762e-05	0.000213888492799087	0	0.000943396226415094	7.25689404934688e-05	0.0010840500108405	0.0066488400664884	0.000148159122897992	0.413037166085947	0.000936734399769419	0.00022076679667378	7.32869182850861e-05	0.000148159122897992	0.000225394440270473	8.18263644546273e-05	0	0.000226517668378133	7.67224182906245e-05	0.000244937949052907	8.16459830176355e-05	0.00023417375692764	0	0.00022730716775269	7.5999392004864e-05	0	0.0012987012987013	7.73156022885418e-05	0.000231946806865625	7.61846716440652e-05	0.000308071472581639	7.79848709350386e-05	0.000454338936846888	7.5723156141148e-05	0.145293891663465	0.00169035728006147	0	0	0	0.00470569468814803	0.000158365666323541	7.94470485421467e-05	0.000157492715961887
19951	OOE23	0.000322248002062387	0.000199720391451967	0.000195656427313637	0.000132634790105445	6.63173950527223e-05	0	0	0	6.69209663387539e-05	0.00161540014807835	0	0.00114818316898555	0.00628123733621505	0.000346620450606586	0.405989232839839	0.00126700453454254	6.83106769588087e-05	0.000137164803511419	0.000208957303057742	0.00021165514321998	0.000230645037287614	0.000296713893628069	0.000216138328530259	0.000145443967711439	0.000155171076111413	0.000155171076111413	0.000373078644978361	0	0.000144456482484651	0.000144780657304184	0.000217170985956276	0.00190030697266482	0	0.000221451243817819	0.00014541224371092	0.000293923139099126	0.000150127608467197	0.000218213558335758	0.000145475705557172	0.142972358677322	0.00227289390717795	7.33783387144115e-05	0	0	0.00528900642236494	7.54603078780561e-05	7.55229967525111e-05	0.000300797112347721
2016	MNF-Pin-39	0.000454029511918275	0	0	0	0.000475398145947231	0.00145631067961165	0	0	0.000492732200049273	0.000494193229552755	0	0.000485908649173955	0.000242954324586978	0.000490075961774075	0.0720935784196706	0.000466635557629491	0.00102796052631579	0.00104123281965848	0.000216966804078976	0	0.000914285714285714	0.0012914334911752	0	0.000213583938487826	0.000217108119843682	0.00130264871906209	0.000213903743315508	0	0.00170539330633127	0	0	0.00188009191560476	0.000209643605870021	0.000209643605870021	0	0	0.00383386581469649	0.000427807486631016	0.000427807486631016	0.504232689385717	0.00347297590622965	0	0	0	0.0130571814497974	0.000225377507324769	0.000460829493087558	0.000227894257064722
2017	MNF-Pin-40	0.00104400899453903	0.00129628129304059	7.93147208121827e-05	0.00143426294820717	0	0	0	7.97257434425576e-05	0.000240867121637896	0.00333414653980646	0	0.00164298036638462	8.21490183192311e-05	8.44951415293621e-05	0.000164392569455861	0.00220192464524547	8.39560070523046e-05	0.00160527205136871	8.57927247769389e-05	0	9.44643869261289e-05	9.1776798825257e-05	0	8.91345039664854e-05	0.000190985485103132	0	9.36680404645935e-05	0	9.03097624853247e-05	0	8.9750493627715e-05	0.00143807298220385	0	9.13325417846379e-05	0	0	0	0.000468779298706169	0.000375023438964935	0.75969868173258	0.00941619585687382	0	0	0	0.0254577499265642	0	0.0001953125	0
2031	Map-8	0.00104425009789845	0.000805585392051557	0.000262157556691572	0.00185898287080069	0.000265568981542956	0.000264131008980454	0.000131250820317627	0	0.000263157894736842	0.0051471558664379	0	0.0021551724137931	0.000134698275862069	0.000136147038801906	0	0.00228402525863227	0.000137438152831226	0.00410396716826265	0.000138792505204719	0	0	0	0	0	0.000149409831166891	0	0	0	0	0.000147232037691402	0	0.00132450331125828	0	0	0.000150875075437538	0.00015044380923725	0	0.00692520775623269	0.00015389350569406	0.803381053914103	0.0307645446238197	0	0	0	0.0164417558554366	0	0	0
2053	Map-35	0.00155082475680248	0.00151953690303907	7.12910814857061e-05	0.00231414521261209	0.000144634075788256	0.000141974870447931	0.000143010368251698	0.000213310580204778	0.000499571795603768	0.0047441058079356	0	0.00173673927201679	0	0.00014801657785672	0.000215610176800345	0.00262802755877548	7.29660707770886e-05	0.00220199647680564	0.000370699881376038	7.48559023879033e-05	0	0	0.000150048765848901	7.46101619040513e-05	0.00024390243902439	0.00016260162601626	0.000160359204618345	0	0	0	7.5052536775743e-05	0.00172091283202394	0	0.000304715471928087	0	0.000239120038259206	8.00512327889849e-05	0.00182786298974807	0.00023841691170627	0.800526189906721	0.0176193893008052	7.76880049720323e-05	7.83760482796457e-05	0	0.0180693069306931	0	0	8.05347507449464e-05
2057	Map-42	0.000562429696287964	0.00131767401890576	0.000112536574386676	0.00124448467021156	0.000226269940038466	0.000112905046855594	0	0	0.000225937641211026	0.00295959021058623	0.000170745589072282	0.000857829120439208	0.000171565824087842	0.000176097675510683	0	0.00146867762526126	0.000172701629152035	0.00167012209168394	0.000116584086272224	0.000176263219741481	0.000125172111653524	5.98193455763594e-05	0	5.80484123759215e-05	0.000122391530506089	0.000183587295759133	0	5.99053495477146e-05	5.86544665376268e-05	0	5.79945485124398e-05	0.000979883566776183	5.87854917406384e-05	0.000117570983481277	0	0.000119631534872592	5.98229241445322e-05	0.00118998036532397	0.000178497054798596	0.884886452623336	0.0151195711101741	0	0	0	0.0169491525423729	0	6.11134877467457e-05	0.000121624908781318
2081	MuskSP-68	0.00150117949817714	0.00108154877784988	0	0.000874125874125874	0	0	0	0.000204918032786885	0.000207425845260319	0.0037259366590768	0	0.00209424083769634	0.0006282722513089	0.000213356091316407	0	0.00271512113617377	0	0.00174825174825175	0	0.000442086648983201	0	0	0.000218483722962639	0	0	0	0	0	0	0	0	0.00199733688415446	0	0.00045045045045045	0	0	0	0.000237529691211401	0	0.807988450433109	0.0014436958614052	0	0	0	0	0	0	0
2091	MuskSP-83	0.00141793690180787	0.00072020165646381	0	0.00091424392027793	0.000182848784055586	0	0.000168435236651508	0	0.000338983050847458	0.00477245611044827	0	0.00186125211505922	0	0	0	0.00235254579062342	0.000350815646377828	0.00180472838837755	0.000180766449746927	0	0.000182215743440233	0	0	0	0	0	0.000189501610763691	0	0	0	0	0.00187441424554827	0	0	0	0	0.000197277569540343	0.000406008932196508	0	0.789111515887472	0.0101194090265129	0.000202839756592292	0.00020755500207555	0	0.0188034188034188	0.000438116100766703	0	0
2106	MSGA-10	0.00146351662136734	0.00119904076738609	7.37082626962483e-05	0.00147641619395446	0	0	0	7.52728641324802e-05	0.000379506641366224	0.00228362639872117	7.61208799573723e-05	0.000857365549493375	7.79423226812159e-05	8.05996614814218e-05	7.85916378497328e-05	0.00109993714644877	0.000165576620581174	0.00133122555953074	0.000168435236651508	0.000168933186924571	0	8.78117316473481e-05	0	0.00018019641409136	9.41442289587648e-05	9.41442289587648e-05	0.000185890882052235	9.29454410261177e-05	9.40291490362012e-05	0	0	0.00092464170134073	0	0	0	0	0	0.000696448114615461	0	0.811311210036422	0.0115337919870498	0	0	0	0.0243981083404987	0.000109445113275692	0.000109902187053522	0.000333407423871972
2108	MSGA-12	0.000987236443128129	0.000995803399957323	6.94782185784756e-05	0.00104961164369183	0.000279896438317822	6.95410292072323e-05	0.000140036409466461	7.01951424961393e-05	0.000141262890238734	0.0025025025025025	7.15000715000715e-05	0.000939238494328445	0.000144498229896684	7.43052459503641e-05	0.000217485863418878	0.00136210481038067	7.30833881458744e-05	0.000954058417730809	7.4471254095919e-05	0.000150636438954583	0	7.91327055472027e-05	7.70534751117275e-05	0	0.000579710144927536	0.000165631469979296	0.000161799207183885	8.08996035919424e-05	0	7.78210116731518e-05	7.78210116731518e-05	0.00109051254089422	7.88146279949559e-05	0	0	0	8.05023345677025e-05	0.00137118890143572	8.06581706726891e-05	0.812030688867124	0.0106105125693764	0	0	0	0.0232499154548529	8.36120401337793e-05	0.000167462111697229	8.37661249790585e-05
2141	MSGA-61	0.00161851582099215	0.00163090128755365	0	0.00114810562571757	0.000264947452088669	0.000170604793994711	0	0.00016594756057086	0.00033286177914621	0.00209065061046998	0	0.000596099804138636	0.00042578557438474	8.70170553428472e-05	0	0.000944936002061679	9.15750915750916e-05	0.00153332732028502	0.000537923614846692	0.000540345821325648	0	0	9.49757811758002e-05	0	0	0	9.86290561199329e-05	0	9.94233446013124e-05	0	0	0.00136545401345948	9.90883868410622e-05	0.000396353547364249	0	0.000102218133496882	0.000308864408524658	0.000318877551020408	0.000425170068027211	0.80984555984556	0.00911625911625912	0.000106757766627522	0	0	0.0253378378378378	0.000115460108532502	0	0.000117660901282504
2159	Paw-13	0.00242673137950345	0.00137066771098492	0	0.00473056355409297	0	0	0.000193199381761978	0	0.0001933114247052	0.00624268435427234	0	0.00336167688352778	0.000197745699031046	0.00020259319286872	0.000196850393700787	0.00368217054263566	0	0.00265522875816993	0	0	0.000214454214025306	0	0.000222074172773706	0	0.000232288037166086	0.000232288037166086	0	0	0	0	0	0.00248306997742664	0	0.000230308613542146	0	0	0.000236406619385343	0.000981836033382425	0	0.662450396825397	0.0148809523809524	0	0	0	0.0193275086047127	0	0	0.000275482093663912
2166	Paw-20	0.00261706701560894	0.00224258970358814	0	0.00148957298907646	0.000297914597815293	0.000192752505782575	9.52199581032184e-05	9.45805353258299e-05	0.000854376305297133	0.00294620794525756	0	0.00115517905275318	0.000192529842125529	0	9.71628449280995e-05	0.00145560407569141	0.000100765820233777	0.0012940473820426	0.000198412698412698	9.94530084535057e-05	0	0	0	0	0	0	0.000106780565936999	0	0	0	0	0.00179476351351351	0	0.000214018191546281	0	0.000219274202390089	0	0.000340754202635166	0.000227169468423444	0.809436555199267	0.00904718277599634	0	0	0	0.0216710811461594	0	0.000123946455131383	0
2171	Paw-26	0.000343347639484979	0	0.000174581005586592	0	0	0.000725952813067151	0.000357206644043579	0.000179372197309417	0.00257400257400257	0.000368527731711811	0	0.00161030595813205	0.00536768652710682	0.00053715308863026	0.00104840118818801	0.00154241645244216	0.000908402725208176	0.00198473282442748	0.000473559589581689	0.000157778479015462	0.000497429945282706	0.00123743232791957	0	0.000765696784073507	0	0.00137488542621448	0.000150557061126167	0	0.000301386377335744	0.0001478633742422	0	0.0019222238651486	0	0.0013335308934657	0	0.000295464618111981	0.000299670362601139	0.000150693188667872	0.00120554550934298	0.605012300123001	0.0030750307503075	0	0	0	0.0156028368794326	0.000475360481698621	0.000643604183427192	0.000479769710538941
2191	Pent-7	0.00118828352444893	0.000865747325459155	0.000182060929724481	0.00185288123031314	0	0	6.11733039701474e-05	6.08865075499269e-05	0.000305810397553517	0.0034523149004377	0.000123296960729918	0.00130792227204783	0.000249128051818635	6.33472697326745e-05	0	0.00226078455334229	0	0.0020662450691879	0.000189657352383361	0.000127730233746328	7.03828828828829e-05	0.000133422281521014	0.000318735258494295	0	0.000134961873270801	6.74809366354005e-05	6.64716830630152e-05	0.000199415049189045	0	0	0.000126927714666497	0.00151057401812689	0	0.000256871307474955	0	0	0	0.00138687095495971	0.000132082948091401	0.796236381644107	0.01564872895345	0	0	0	0.0177720277815607	0	0	6.70870790285791e-05
2202	Pent-23	0.0021046301864101	0.000311817898347365	0.000310173697270471	0	0	0.000651041666666667	0.002234280242579	0.00937601034594245	0	0.000330687830687831	0	0.000320821302534488	0	0.00291545189504373	0.0028391167192429	0.00030826140567201	0.000823949464432848	0.00138888888888889	0	0	0	0.000288267512251369	0.000567697984672154	0	0	0.000860585197934596	0	0	0.000284414106939704	0	0	0.0019428254232584	0.000278473962684489	0	0	0.000556483027267668	0.00336322869955157	0.000845070422535211	0.000845070422535211	0.685132032146958	0.00459242250287026	0	0	0	0.0171750074030204	0.00029753049687593	0.000302114803625378	0.000896592946802152
2212	Pent-46	0.00222597482345717	0.0019325912183055	0.000151103052281656	0.00114538790470373	7.63591936469151e-05	0	7.63300511411343e-05	7.64350684093862e-05	0.000616237867816977	0.00264385692068429	0	0.000788892395077311	0.000157778479015462	8.07950230265816e-05	0.000157865656326466	0.00125166236407729	0	0.00120889748549323	0	0.000164975666089252	0.000179018976011457	0	0.000167785234899329	8.45522955948254e-05	0	8.99847026005579e-05	0	8.86446237035724e-05	8.55798031664527e-05	8.5426277122843e-05	0	0.00187521309239686	8.64304235090752e-05	0.00017286084701815	0	0	8.89125989152663e-05	0.000801496126102057	0.000178110250244902	0.791696556671449	0.0104913916786227	0	0	0	0.0251256281407035	0	0	0
2239	Riv-25	0.00171330668189606	0.00125248655418846	0	0.00119420809075981	7.46380056724884e-05	7.35564545788893e-05	7.38552437223043e-05	0	0.000369822485207101	0.00321279139270771	0	0.00121451343555488	7.590708972218e-05	0	7.50807117651475e-05	0.00171424312439442	0.00015390534821085	0.00100300902708124	0	0.000156103652825476	0	0	0.000155957579538366	0	8.20209973753281e-05	0.000164041994750656	0.000164338537387017	0	0	7.75253895650826e-05	0	0.00116153012234784	0	0.000157865656326466	7.94975753239526e-05	0	0	0.00105459560314756	0	0.792840327948697	0.0125821901128338	0	0	0	0.0211386221997642	0	0	0.000165672630881378
2240	Riv-26	0.00139123521812581	0.000822368421052632	0	0.00203956761166633	0.000203956761166633	0	0	0.000204081632653061	0.000408621922566146	0.00369079352060693	0.000102522042239081	0.00103284445362528	0.000103284445362528	0	0.000307629204265792	0.0017364657814096	0	0.0023844080447854	0.000209380234505863	0.000105196717862403	0	0.00010851871947911	0.000105797714769361	0.000105075128717033	0	0	0	0	0.000107204116638079	0	0.000212675457252233	0.00243747350572276	0	0	0	0.000109902187053522	0.000111296605453534	0.00154491282277643	0	0.816981765298132	0.0158854457993064	0	0	0	0.0196100917431193	0	0	0.000113250283125708
2276	SLSP-31	0.0018491124260355	0.00114810562571757	0.000382262996941896	0	0.0054368932038835	0.000793965859468043	0.000390625	0.000394632991318074	0.000809061488673139	0.00040371417036738	0	0.00313479623824451	0	0.000397930760047752	0.000772499034376207	0.00263653483992467	0.00164365548980934	0.00266311584553928	0	0	0.000365096750638919	0.00103448275862069	0.000685871056241427	0.000343642611683849	0	0.00241796200345423	0	0.000340947834981248	0	0	0.000334336342360415	0.00334112930170398	0	0.000334336342360415	0	0.000660720185001652	0.000336927223719677	0	0.00101454176530267	0.229038854805726	0.00238582140422631	0	0	0	0.00708466170740347	0.00106458481192335	0.000359841669665347	0.00106799572801709
2278	SLSP-35	0.000996512207274539	0.00102564102564103	0.000257003341043434	0.00372241425152885	0.0013294336612603	0.000542888165038002	0	0.000536193029490617	0.000823723228995058	0.00410958904109589	0	0.00215866162978953	0	0.000273000273000273	0.205734005840191	0.00234741784037559	0.000919117647058824	0.00374356574637342	0	0.000243427458617332	0.000256871307474955	0.000482625482625483	0.000239177230327673	0.00119817876827223	0	0.00144473874307729	0	0	0.000475624256837099	0	0	0.00233481204763017	0	0	0	0.000704390702042733	0	0	0.00119560019129603	0.651055569036642	0.00630914826498423	0	0	0	0.0201409869083585	0.000254258835494533	0.000259470679813181	0.000257997936016512
2285	SLSP-69	0.000932763311309755	0.0016750418760469	0	0.00150769719092208	7.93524837327408e-05	0.000394913513940447	0.00015809026954391	0	0.00023689197725837	0.00309106760719664	7.92581437742728e-05	0.00143735526630999	0	0	7.91139240506329e-05	0.00196355639333962	0.000160346348111922	0.00240365355340117	8.06256550834476e-05	0.000162074554294976	8.74890638670166e-05	0	0	7.9719387755102e-05	8.49184782608696e-05	8.49184782608696e-05	8.35282325425994e-05	0	0.000162311313098523	0	0	0.00175746924428822	0	0	0	0.000166126754713847	0.000168109607464067	0.00150413637503134	0	0.794621848739496	0.017563025210084	8.2223318533136e-05	0	0	0.0165537353117763	0	0.000169649673424379	8.47385814761461e-05
2286	SLSP-67	0.00135685210312076	0.00103753433018004	0.000120772946859903	0.00153148738054398	0.000122518990443519	0.000120794829981277	0	0	0.000302663438256659	0.0025647288715193	0	0.00129374075899458	0.000246426811237063	6.30278583133745e-05	6.12707554684149e-05	0.00211633813036643	0.000124347177319075	0.00155048375093029	0.000188359389715577	0	0	0.000131268049356787	0.000126534227508541	6.31313131313131e-05	0.000201288244766506	6.70960815888352e-05	0	0	0.000318775900541919	0	6.33191920471095e-05	0.0010067325237526	6.43045463314256e-05	0.000128609092662851	0.000129433083096039	6.57635144022097e-05	0	0.00190726734626768	0.000394607037158829	0.78580866807611	0.0150634249471459	0	0	0	0.0173996437868201	6.76635766966642e-05	6.73627484001347e-05	6.70151454228656e-05
2317	Ste-40	0	0.000821692686935086	0	0.000885739592559787	0	0	0	0	0.00671785028790787	0	0	0.00580832526621491	0.00387221684414327	0.00891089108910891	0.066925315227934	0.00478468899521531	0.00260416666666667	0.00440140845070423	0	0	0.00099009900990099	0	0.00181159420289855	0.00896057347670251	0	0.00187265917602996	0	0	0	0	0	0.00530503978779841	0	0	0	0	0	0	0.00188679245283019	0.570736434108527	0.00484496124031008	0	0	0	0.024390243902439	0	0	0
2370	Yng-4	0.00134348410210479	0.00141309467734338	0.000305997552019584	0.0034330554193232	0.000163478829491581	0	0	0.00030821390044691	0.000464540105295757	0.00592454006859994	0	0.00111111111111111	0.000158730158730159	0	0.00015976993129893	0.00142993326978074	0.000168435236651508	0.00203527815468114	0	0.000172532781228433	0	0.000357142857142857	0	0	0	0	0.000379506641366224	0	0.000191424196018377	0.000188821752265861	0.000377643504531722	0.00302286038163612	0	0.000386922035209905	0	0	0.000197160883280757	0.000405432799513481	0	0.725988122056113	0.0129019045668646	0	0	0	0.0203199308257674	0.000222172850477672	0.000224164985429276	0
2412	Yng-53	0.00153762662807525	0.00154514727184935	0.000280347631062518	0.00160771704180064	0.00020096463022508	0.000290303851364428	0	0.000282007896221094	0.000567000567000567	0.00343282158863355	9.53561552398207e-05	0.00115373521776752	0.000673012210364388	9.8941327792619e-05	0.000290951411114344	0.0014540519581233	0.000206036880601628	0.00172518774101888	0.000507150826655847	0.000406628037003151	0.000103167234086454	0.000104036620890553	0.000422431090928292	0.000105207785376118	0	0	0	0	0	0	0	0.00194889562581204	0	0.000219901044529962	0	0.000113032666440601	0	0.000352154008686466	0.00023476933912431	0.725598961406822	0.0101498878791455	0	0	0	0.0216358179089545	0	0	0
265	PYL-6	0.00151011778918756	0.000660720185001652	0.000330906684315023	0.000711743772241993	0.00177935943060498	0.000350508236943568	0.000346380325597506	0.000345781466113416	0.000352112676056338	0.000347342827370615	0	0.00412938747419133	0	0	0.000684931506849315	0.0043046357615894	0.000893388921977367	0	0	0.000320307495195388	0.000772797527047913	0.000344589937973811	0	0	0	0.000376506024096386	0.000353982300884956	0.000353982300884956	0	0	0	0.00472813238770686	0	0.00033955857385399	0	0	0	0.000705467372134039	0.000705467372134039	0.233614060783596	0.00292932991578176	0	0	0	0.00815721171672228	0	0.0014809329877823	0.000368052999631947
350	TOU-A1-88	0.0107427869858809	0	0.00100033344448149	0	0.000357909806728704	0	0	0.00104239054899236	0.000351370344342937	0.000703729767769177	0.000351864883884588	0.0017247326664367	0	0.000355745286374956	0.12697323266987	0.00166500166500167	0.00119940029985007	0.000294898260100265	0.000314762354422411	0.000320615581917281	0.00118811881188119	0.00034494653328734	0	0.000332778702163062	0	0.000370644922164566	0	0	0	0.00257152041144327	0	0.00292018170019468	0.00262295081967213	0	0	0.000699790062981106	0.000350508236943568	0	0.000342700479780672	0.00422386483632524	0.000351988736360436	0	0	0	0	0.000363636363636364	0.00109210047324354	0.000718390804597701
351	TOU-A1-89	0.000474045982460299	0.00024703557312253	0.00173826669977651	0.000264270613107822	0.000792811839323467	0.0015552099533437	0	0.000515862780500387	0.0005249343832021	0.00077559462254395	0	0.00152827305145186	0	0	0.13473578762835	0.000976324139614352	0.000222074172773706	0.00415391342369917	0.000229885057471264	0	0.000563856780377784	0.0012306177701206	0.000473036896877956	0.000239234449760766	0	0.00509656652360515	0	0	0	0	0.000230361667818475	0.00446009389671361	0	0	0	0	0.000502891626854413	0.000247463499133878	0.000742390497401633	0.0183252736065157	0.000254517688979384	0	0	0	0.000515463917525773	0.000516129032258065	0.00051907604464054	0.000510464522715671
403	Zdarec3	0.0012002743484225	0.000903832248734635	0.000359066427289048	0.000191094974202178	0.000764379896808714	0.000565824217276499	0	0.00018772292096865	0.000379218809252939	0.00018811136192626	0	0.000916758342500917	0.000366703337000367	0.000189861401177141	0.148262128892107	0.000879662209711471	0.000625195373554236	0.00061833359097233	0.000325732899022801	0.000164392569455861	0.000792079207920792	0.000678886625933469	0	0	0.000183116645303058	0.000366233290606116	0.000167869733087124	0	0.00032071840923669	0	0	0.00304194684598143	0.000160797555877151	0	0	0.000338009126246409	0.000171556013038257	0.00271785289621199	0.000849329030066248	0.522468963105438	0.00664451827242525	0	0	0	0.0180353703379443	0.00106723585912487	0.000357653791130186	0
410	Doubravnik7	0.001085776330076	0.000563539025077487	0.000279329608938547	0.000296120817293456	0.000592241634586911	0.00144759698899826	0.000289687137891078	0.000863309352517986	0.000290275761973875	0.00491898148148148	0	0.0011154489682097	0.000278862242052426	0	0.00219478737997257	0.00158478605388273	0.000697026022304833	0.000460405156537753	0.000242718446601942	0.000246184145741014	0.000914634146341463	0.00026048450117218	0	0.000249687890137328	0.000283205890682526	0.00141602945341263	0	0	0	0	0	0.00148111577388299	0	0	0.00025654181631606	0.000523834468308015	0	0.00129132231404959	0.000516528925619835	0.354161055750067	0.00565580393213035	0	0	0	0.0126174496644295	0.000553097345132743	0.00110253583241455	0.000272257010618023
424	Draha2	0.00339789330615019	0	0.000713266761768902	0.000384319754035357	0.000768639508070715	0.00149588631264024	0.0003725782414307	0.00073827980804725	0.0003725782414307	0	0	0.00254452926208651	0	0.000375093773443361	0.686703096539162	0.00245959241040056	0.000596658711217184	0.000888625592417062	0	0.000320512820512821	0	0.00034494653328734	0	0.00032626427406199	0	0.00149198060425214	0	0	0	0	0	0.00319795330988168	0	0	0	0	0.000687994496044032	0.000338983050847458	0.000677966101694915	0.0739313244569026	0.00105115627189909	0	0	0	0.00313479623824451	0	0.000352609308885755	0.000347463516330785
428	Borky1	0.000260145681581686	0	0	0.000290528762347472	0.000871586287042417	0.000283848992336077	0.000282885431400283	0	0	0.003690036900369	0	0.00110834026045996	0	0.00028336639274582	0.209150326797386	0.00130958617077004	0.00115580212667591	0.000229673863114378	0.000978234287111763	0.00024931438544004	0.000614062020264047	0.000530785562632696	0.000508905852417303	0	0	0.000594707106749926	0	0	0.000252270433905146	0.000247341083353945	0	0.00125754527162978	0	0	0.000264200792602378	0.000269832703723691	0.000270782561603033	0.00290851401374934	0.000528820729772607	0.529900332225914	0.010797342192691	0	0	0	0.0157284768211921	0	0.000280269058295964	0.000832177531206657
430	Gr-1	0.0027431421446384	0.00127844541038098	0	0	0	0	0	0	0	0.000253485424588086	0.0474017743979721	0.00153374233128834	0	0	0.000251004016064257	0.00271537891878549	0.000505561172901921	0	0	0	0	0	0	0.000269396551724138	0.000287604256542997	0.00115041702617199	0	0	0.000278862242052426	0	0	0.000806668459263243	0	0.000278629144608526	0	0	0.000281293952180028	0.000287769784172662	0.000287769784172662	0.141613464886825	0.00493325594892629	0	0	0	0.00298864315600717	0	0.000301568154402895	0
470	BRR4	0.00115815210397632	0.00121000268889486	0	0.00192784356926467	0	0	0.000266880170803309	0	0.000135574837310195	0.00421539298341039	0	0.00151807894010489	0.000138007176373171	0	0	0.00151431718061674	0.000290107339715695	0.00362844702467344	0	0	0.000306044376434583	0.000150715900527506	0	0	0.000158755357993332	0.000158755357993332	0	0	0	0	0	0.00236593059936909	0	0.00016134236850597	0	0	0.000165562913907285	0.000853679358033123	0.000682943486426498	0.678268398268398	0.0116017316017316	0	0	0	0.0201032829214312	0.000189861401177141	0	0
476	BRR12	0.00125099510974639	0.000959923206143509	0	0.00134605971610377	0.000122369065100343	0	0	0.000237135404315864	0.000119502868068834	0.00369928400954654	0	0.00146198830409357	0.000121832358674464	0	0	0.00170752530796439	0.000381776533469076	0.00382019610339997	0.00012779552715655	0.000128188693757211	0.000264585262600873	0.00013156163662676	0	0	0.00014009526478005	0	0	0	0	0	0	0.00194850382741823	0	0.000142126208072769	0	0	0.000292269472453602	0.000149790293588975	0.000599161174355902	0.687537901758642	0.0109157064887811	0	0	0	0.016916693265241	0	0	0
4779	UKSW06-179	0.00022436616558223	0.0369859866758557	0.000686184812442818	0	0.000465332712889716	0.00047270148900969	0.000233208955223881	0.000233699462491236	0.000238038562247084	0.000476417341591234	0	0.00235294117647059	0	0.0845272206303725	0.513488372093023	0.00182066454255803	0.000196811651249754	0.000795861520095503	0	0.000207511931936086	0.000430292598967298	0.00142392188771359	0.000407000407000407	0.223471682682478	0	0.00204248366013072	0.000201816347124117	0.000201816347124117	0	0	0.000198570293884035	0.00159203980099502	0	0.000397377309755613	0	0.000598444045481747	0.000404040404040404	0	0.00020185708518369	0.00511352014726938	0.000204540805890775	0.000205086136177194	0	0	0.00169527442254715	0.00104975855553223	0.000212901852246115	0.000212224108658744
4807	UKSW06-207	0.000597609561752988	0.000413393964448119	0.000205592105263158	0.000210349179638199	0.000420698359276399	0.000641573994867408	0.0021079258010118	0	0.000217296827466319	0.000437254044599913	0	0.00150117949817714	0.000214454214025306	0.000650336006936917	0.451301427371956	0.00123634865031939	0.000175716042874714	0.000178062678062678	0.000369617445943449	0.000369139904023625	0.000194287934719254	0.000181620050853614	0	0.00018385732671447	0	0.00218539428155163	0	0.000179307871615564	0	0	0	0.00160170848905499	0	0.000177462289263532	0	0.0001776514478593	0.000178922884236894	0	0.00071955387659651	0.00669683257918552	0.000180995475113122	0	0	0	0.00150574063617542	0.000187406296851574	0.000570017100513015	0.000765990042129452
4826	UKSW06-226	0.00951374207188161	0.000544365813826892	0.000270929287455974	0.000276854928017719	0.00110741971207087	0.00085494442861214	0.000279329608938547	0	0.000577867668303958	0.000288517022504328	0	0.00140449438202247	0	0.00028137310073157	0.00163220892274211	0.00186915887850467	0.000909918107370337	0.000925069380203515	0	0.000240963855421687	0.000515065670873036	0.00119560019129603	0	0.000234686693264492	0.000237473284255521	0.000712419852766564	0.000936329588014981	0	0.000232450023245002	0	0	0.000912825193975354	0	0.00022878059940517	0	0	0.000460087416609156	0.00114968958381237	0.000689813750287422	0.796075683251577	0.00467180565288484	0	0	0	NA	0.000492368291482029	0.000753201104694954	0.000497760079641613
484	BRR23	0.00135542168674699	0.00201487910725356	0	0.00144277011862777	0	0.000151906425641805	0.000149075730471079	0.000147797812592374	0.000150195253829979	0.00359712230215827	0	0.00166464891041162	0.000151331719128329	0	0.000150920615756112	0.00211544273194319	0.000158202816010125	0.00498071979434447	0	0.000162284972411555	0	0	0	0	0	0	0.00017149717029669	0	0	0	0	0.00221918743598498	0	0.000345721694036301	0	0	0	0	0.000184808722971724	0.701434159061278	0.00931272117712796	0	0	0	0.0206748585917691	0	0	0
4840	UKSW06-240	0.000809716599190283	0.000355998576005696	0	0.000265158211065936	8.8386070355312e-05	0.000174596246180707	0	0.00202215579391595	0	0.000179856115107914	0.000179856115107914	0.000911909538573773	0	0.00186846038863976	0.00337099125364432	0.000990455609580407	0	0.000463907960660605	9.45805353258299e-05	9.51203272139256e-05	0.000419639110365086	0.000100190361687206	0	9.82125319190729e-05	0.000210150257434065	0	0	0	9.94826900119379e-05	9.88435306909163e-05	0	0.000790279561394843	1e-04	1e-04	0.000100969305331179	0	0.00010366991499067	0.000620411539654638	0.000206803846551546	0.254790264111859	0.00372863801139306	0	0	0	0.00736249458640104	0.000213949507916132	0.000107492206815006	0.000107215610592902
4857	UKSW06-257	0.00123285560178764	0.00132203126215102	0.000152079689757433	0.000306795520785397	0.000153397760392698	7.59647523549073e-05	7.63591936469151e-05	0	0	0.000234137204401779	7.80457348005931e-05	0.00111172873818788	0.000158818391169697	0.000246224556795798	0.766756885846203	0.00109898736164534	8.0327737167644e-05	0.000162008910490077	8.29393713195654e-05	0.000167743017696888	9.28074245939675e-05	9.00576368876081e-05	0.000172622130157086	8.66626224109542e-05	0.000487092060399416	0.000487092060399416	9.16926462497708e-05	0	0.000175746924428823	0	0	0.00104538722885269	0	8.87626486774365e-05	8.83782589482987e-05	0	0	0.000178794922224209	0.000178794922224209	0.170987264023123	0.00189684761990787	8.98391878537418e-05	0	0	0.00551257253384913	9.34579439252336e-05	0.000187143258164125	0
4884	UKSW06-285	0.000901171522979874	0.000594000594000594	0.00147232037691402	0	0.000913798355162961	0.000616903146206046	0	0.00398040416411513	0.00125117297466375	0.000626370184779205	0.000313185092389602	0.00212895377128954	0	0.00553846153846154	0.0344622697563874	0.00320980449372629	0.000516262261228704	0.0010452051215051	0	0.000541565123206066	0.000285795941697628	0.00053276505061268	0.000529661016949153	0.000532339632685653	0	0.000535188654000535	0.00080042689434365	0.000266808964781217	0	0	0	0.00157150340492404	0	0.000788022064617809	0	0	0	0	0.000802782981000803	0.00431732325957906	0	0	0	0	0.00138427464008859	0.000277623542476402	0.000280112044817927	0.000278086763070078
4900	UKSW06-302	0.000344589937973811	0	0.00136332651670075	0	0.000695652173913044	0.000704970038773352	0.000349406009783368	0.00282286520818631	0.000721500721500722	0	0	0.00141643059490085	0.000354107648725212	0.00214976710856324	0.00345303867403315	0.00101936799184506	0.0011611030478955	0.000589622641509434	0	0	0.000332446808510638	0.000613685179502915	0.000303490136570561	0.000304043782304652	0	0.000606980273141123	0	0	0.000300661455201443	0.000589970501474926	0	0.00088809946714032	0	0.000295945546019532	0	0	0.000301750150875075	0.000303859009419629	0.000911577028258888	0.29165402124431	0.00151745068285281	0.000303859009419629	0	0	0.00691823899371069	0.000947268708556994	0.000961538461538462	0.000317057704502219
4939	UKSW06-341	0.0026476039184538	0.000267427348903548	0	0.000265792504651369	8.85975015504563e-05	0	0	0.000265369305616984	8.97263346792284e-05	0.00254499181966915	9.0892564988184e-05	0.0012911555842479	9.22253988748501e-05	0.000286642461303268	0.60792261630585	0.00154643864277267	9.38614604843251e-05	9.48226815854352e-05	0.000195236235845373	0.0002963841138115	0.000109853894320554	0.000105374077976818	0.000101926409132606	0.000307597662257767	0.000802476212312278	0	0.000108542277216976	0	0.000103423311614438	0	0	0.00134255912423836	0.000105064089094348	0.000210128178188695	0.000104580631667015	0.000106666666666667	0	0.000105574324324324	0	0.00172246743460006	0.000215308429325008	0	0	0	0.00033921302578019	0.000220799293442261	0.000221410384147017	0
4958	UKSW06-360	0.00107219442458899	0.00307414104882459	0.000361271676300578	0	0.00055167340934167	0.00167099888600074	0.000184060371801951	0.00422949613828613	0.000187160771102377	0.00074794315632012	0	0.000362844702467344	0	0.00385391815011929	0.0010659086871558	0.00226876090750436	0.000608735352305585	0.000306231817485837	0	0	0.000164771791069369	0.000771962328238382	0.000152230172020094	0.000305763644702645	0	0.000459277403551745	0	0	0	0.00104228707564026	0	0.0017921146953405	0	0.000895522388059702	0.000153964588144727	0.000599340725202278	0	0.000152068126520681	0.000152068126520681	0.0649152283488621	0.000763708568810142	0	0	0	0.0044059795436664	0.000157158573000157	0.000635424940428912	0.000476266073979997
5023	UKSE06-118	0.000966183574879227	0.000488997555012225	0.000486144871171609	0	0.00149700598802395	0.000505305709954523	0	0.0025	0.000517866390471258	0	0	0.00203045685279188	0	0.00203355363497712	0.0162241887905605	0.00192771084337349	0.000407497962510187	0.0012442969722107	0	0.00043630017452007	0.00142721217887726	0.000859475719810915	0.000422654268808115	0.00042247570764681	0.000853242320819113	0	0	0	0.000836470096194061	0	0.000411353352529823	0.00454357703428335	0	0.000413564929693962	0	0.000826446280991736	0.000416319733555371	0.000419287211740042	0	0.37441761965269	0.000423549343498518	0	0	0	0.00264433671220802	0.000882223202470225	0	0.000443458980044346
504	BRR57	0.00152101769911504	0.00210851841439415	0.000134879956838414	0.00187779864220714	0.000288892098801098	0.000136017410228509	0	0.000133582687683676	0.000134408602150538	0.00337336391849953	0	0.00148708936055157	0.00027037988373665	0	0.000134607618791224	0.00146882093737482	0	0.00270001421060111	0.000142714428428714	0.000287067604420841	0	0.000146284376828555	0	0	0	0	0	0	0	0	0	0.00167990226023213	0	0.000154655119084442	0	0	0	0.000332115576220525	0	0.694137353433836	0.00770519262981575	0	0	0	0.0198141329125022	0	0	0
506	BRR60	0.00223985067662156	0.00208293883734141	9.24214417744917e-05	0.00224320029909337	0	0.000185082361650935	9.29195316855603e-05	9.34666791288906e-05	0.000670112961899292	0.00347222222222222	0	0.0014720314033366	9.8135426889107e-05	0.000102186797465767	0.00704983844120239	0.00192548377779917	0	0.00332092180738654	0.000103476821192053	0.000105053051791155	0.000475511174512601	0	0.000107968041459728	0.000108471634667534	0.000369959304476508	0.000123319768158836	0.000113546042920404	0	0.000218316777644362	0	0	0.00218269125832151	0	0.000111123458162018	0	0	0.000114455762847659	0.00124971597364235	0	0.67370374666512	0.00869968681127479	0	0	0	0.0207948812599975	0	0	0.000120105693009849
5104	UKSE06-252	0.00316188870151771	0.00172637030643073	0.000428724544480171	0.000219154065307911	0.00109577032653956	0.000447727781508843	0.00022002200220022	0.00022158209616663	0.000909711166704571	0.000680117887100431	0	0.00220896841175171	0.000220896841175171	0.00288760550866282	0.00130236596483612	0.00234192037470726	0.000748362956033676	0.000753579502637528	0.000195618153364632	0.000195771339075959	0.000619322873658134	0.00116234017822549	0.000189933523266857	0	0	0.00133358734997142	0.000380807311500381	0	0	0	0	0.00167255157034009	0.000186081131373279	0.000186081131373279	0.000191975427145325	0.000186219739292365	0.000187511719482468	0.000188430374976446	0.000188430374976446	0.671567691426389	0.00420087836547642	0	0	0	0.0188904354742494	0.000199720391451967	0.000813504169208867	0.000804020100502513
5151	UKSE06-325	0.00078462142016477	0.00058343057176196	0.00134511913912375	0.000197083169097359	0.000591249507292077	0.000601926163723917	0.000198452073824171	0.0014	0.000204624514016779	0.000205044084478163	0.000205044084478163	0.00140534029311383	0	0.00141585760517799	0.000779575131553303	0.000954745083062822	0.000658002961013325	0.00315982038915683	0	0.000343524562006183	0.000358615743231128	0.000842886041807148	0.000166944908180301	0.00017061934823409	0.000168634064080944	0.00101180438448567	0.000167869733087124	0.00923283531979184	0.000165343915343915	0.000488838194557601	0	0.0019714144898965	0	0.000163398692810458	0	0.0003269042170644	0.000164095831965868	0.00016490765171504	0.000659630606860158	0.0140915119363395	0.000331564986737401	0	0	0	0.00189296162450525	0.000343642611683849	0.000348189415041783	0.000173220162826953
5165	UKSE06-362	0.00097799511002445	0.000992555831265509	0.000246609124537608	0.000254065040650407	0.00127032520325203	0.00102748522989982	0.00025516713447308	0.00051440329218107	0.000263643553915107	0.0007921837866385	0	0.000771010023130301	0	0.00103466114847387	0.0426706827309237	0.0012227928588897	0.000841573742899221	0.00468085106382979	0	0	0.000465874679711158	0.0010827197921178	0.000428540818512963	0.000219058050383352	0	0.000652457590256633	0.00108365843086259	0	0.000429184549356223	0.000211148648648649	0	0.00106089539571398	0.000211774671749259	0	0	0.000213219616204691	0.000858922052823706	0	0.00107735401853049	0.014329135909683	0	0	0	0	0.00226551880380607	0.000227169468423444	0.000691085003455425	0
5210	UKSE06-432	0	0.00424328147100424	0.000567214974475326	0	0.000290191526407429	0.00146412884333821	0.000288850375505488	0	0.000903886712865321	0.000600961538461538	0	0.000878992089071198	0.000292997363023733	0.00117959304040106	0.000284656988329063	0.00334728033472803	0.000711912672045562	0.00144822592324403	0	0	0.000803858520900322	0.00074719800747198	0	0.000495662949194548	0	0.000997008973080758	0.00324432243573746	0	0	0.00096969696969697	0	0.00339393939393939	0	0	0.000250563768479078	0.000242541838467136	0.00024443901246639	0	0	0.10341390480937	0.00099676052828308	0	0	0	0.00282921810699588	0.000514668039114771	0.00026089225150013	0
5236	UKSE06-470	0.00627352572145546	0.000633713561470215	0.00191570881226054	0.000650618087182824	0.000650618087182824	0	0	0	0.000674308833445718	0	0	0.00527704485488127	0	0.000670690811535882	0.701948051948052	0.00510855683269476	0.000505050505050505	0.00051975051975052	0	0	0.000608642726719416	0.00110497237569061	0	0.000546746856205577	0	0.000550660792951542	0	0.000547345374931582	0	0	0	0.00318979266347687	0	0	0	0	0.00106894708711919	0	0.000536193029490617	0	0	0	0	0	0.00112866817155756	0	0	0
5249	UKSE06-491	0.00210084033613445	0.001230012300123	7.49400479616307e-05	0	7.65814060346148e-05	7.55401117993655e-05	0.000150251671549846	7.47663551401869e-05	7.49400479616307e-05	0	0	0.000532602906490147	0	0	0.756980668916846	0.000535413798378461	7.91201835588259e-05	0.00015938795027096	0.000160707111289675	8.05996614814218e-05	0	8.44808650840585e-05	0.00025980774227072	0	0.00017749378771743	0	8.8261253309797e-05	0	8.89284126278346e-05	0	0	0.00157535445475232	0	8.87311446317658e-05	9.05469032959073e-05	8.99361453368109e-05	0	0.0015668202764977	0.000276497695852535	0.203140877598152	0.00739030023094688	0	0	0	0.00254572883273619	9.45805353258299e-05	9.43752359380898e-05	0
5253	UKSE06-500	0.000779220779220779	0.000818553888130969	0.000271444082519001	0	0.000560224089635854	0	0	0.00222469410456062	0.000280347631062518	0.000278551532033426	0	0	0.000275558004960044	0.00225161835068956	0.214247020585049	0.000790722192936215	0.000916380297823597	0.00045662100456621	0	0.000242072137496974	0.000546000546000546	0.000750562922191644	0.00048828125	0.000242600679281902	0	0.000537345513164965	0.00173783515392254	0	0	0.000237755587256301	0	0.00262655205348615	0	0.000240558094779889	0	0.000488639139995114	0	0	0.000246974561620153	0.0695020746887967	0.000778008298755187	0	0	0	0.00413757434703905	0.000777604976671851	0.000260145681581686	0.000510073960724305
5276	UKSE06-533	0.0036101083032491	0	0.000350877192982456	0.000367107195301028	0	0.00110253583241455	0	0	0.000366032210834553	0	0	0.000357525920629246	0	0.000364166059723234	0.778490028490028	0	0	0	0.000622083981337481	0	0	0.000327011118378025	0	0.000314762354422411	0	0.000702000702000702	0.000319590923617769	0.000639181847235539	0	0	0.000308166409861325	0.00217797137523335	0	0.000314366551398931	0	0.000319386777387416	0.000323206205559147	0.000321646831778707	0.000964940495336121	0.00512995896032832	0.000341997264021888	0	0	0	0.00273504273504274	0.000340831629175187	0	0
5279	UKSE06-541	0.00607598830949085	0.0131517144199155	0.000153988296889436	7.76276975624903e-05	0.000388138487812451	7.73215804531045e-05	0.00226244343891403	0.000234686693264492	0.00157840738694657	0.000159337157425112	7.96685787125558e-05	0.00178498985801217	0.000162271805273834	8.41538332071026e-05	0.00209762000806777	0.00504565112926478	0.000248138957816377	8.35770998746343e-05	8.55505175806314e-05	0.000260801530035643	0.000293542074363992	0	0.00017940437746681	0.000180440274269217	0.000100502512562814	0	0	9.49757811758002e-05	0.000362713093942691	0	0	0.00108391292566164	0	0.000183823529411765	0.000273248929775025	0.000185614849187935	0	9.27988121752042e-05	0.000278396436525612	0.225779116843988	0.00254213350908577	0	0	0	0.00670469328529971	0	0.000289463527595523	0.000288239815526518
531	BRR107	0.0012280701754386	0.00125989920806335	0.000347222222222222	0.00129032258064516	0	0	0	0.000170212765957447	0.000514579759862779	0.00308800823468863	0	0.00190245589761328	0.000172950536146662	0	0.0193270060396894	0.00206611570247934	0.000180050414115952	0.0034868783262984	0.00018491124260355	0.000371540033438603	0	0	0	0	0	0.000198412698412698	0.000396432111000991	0.000198216055500496	0	0	0	0.00256663376110563	0	0.0001999600079984	0	0.000205423171733772	0	0.000859106529209622	0.000429553264604811	0.628031766473492	0.0103026400515132	0	0	0	0.0214689265536723	0	0.000233972859148339	0
5349	UKSE06-639	0.00283409635927622	0.00132391879964696	0.000220312844238819	0	0.000906207521522429	0.000681508405270332	0	0.00136580924197587	0.000695732838589981	0.000466744457409568	0	0.00136892539356605	0.00136892539356605	0.00138344477749596	0.118106720250056	0.00130321459600348	0.00132050556498774	0.000760167236792094	0.000198570293884035	0	0.000643224699828473	0.000198609731876862	0	0.000396275014860313	0	0.00143589743589744	0	0	0	0.000194287934719254	0	0.00213343677269201	0.000194514685858782	0.000389029371717565	0	0.00039177277179236	0.000589506779327962	0.000197277569540343	0.000394555139080687	0.0885520542481053	0.000398883127243718	0.000200280392549569	0	0	0.00367197062423501	0.00082051282051282	0	0.000412286126571841
5353	UKNW06-003	0.00220638153428377	0	0.000541125541125541	0	0.000752587017873942	0.000378143316316884	0.000187125748502994	0.000186011904761905	0.000755857898715042	0.000187125748502994	0	0.00384615384615385	0.000366300366300366	0.000559284116331096	0.457319288049401	0.00406935598018401	0.000620539869686627	0.000308308925543395	0.00016010246557797	0	0.000353232073472271	0.000326530612244898	0.000161004669135405	0.000479539641943734	0	0.000879507475813544	0	0	0.000322736808132968	0.000157331655129012	0	0.00206185567010309	0	0	0	0	0.000165562913907285	0.000990589400693413	0.000165098233448902	0.428744379107575	0.00449671393981321	0	0	0	0.0157466689738709	0.000699545295557887	0	0
5395	UKNW06-102	0.00317703768624014	0.000111969544283955	0.000219298245614035	0.000446030330062444	0	0.000219659527732015	0	0.000110229276895944	0.000334933571508317	0	0	0.00113869278068777	0.000341607834206331	0.000118990956687292	0.527143349018708	0.00136008160489629	0	0.000237416904083571	0.000242836328314716	0.000371885459278542	0.000139645300935624	0	0.00012643823492224	0	0.00029086678301338	0	0.000133297787256732	0	0	0	0	0.00126823081800888	0	0.000129382843834907	0	0.000130992926381975	0.000132661183337755	0.000393649127411101	0	0.375717911045813	0.00440763990917591	0	0	0	0.0142494356659142	0	0	0.00013713658804169
544	LI-WP-039	0.00110415899889584	0.000827721133225479	0	0.00142114514379745	0.000186992782078612	7.40768176599133e-05	3.72536601721119e-05	3.70192129715322e-05	0.000295923651697862	0.00390857653365098	0.000111673615247171	0.00123948317307692	0.000187800480769231	0	0.00011196118678858	0.00144674852542939	0.000113181921074474	0.00165606533930521	0.00015124016938899	0.000113990424804316	4.06107862248213e-05	0.000117269955437417	0.000191007372884593	0.000113735451340183	0.000198878326240006	3.97756652480013e-05	0.000119947223221782	7.99648154811883e-05	3.84571011037188e-05	0	0	0.00121483618693292	3.8479298137602e-05	0.000153917192550408	0	3.97772474144789e-05	7.9993600511959e-05	0.0012364390555201	7.97702616464582e-05	0.788687299893276	0.0130439938337484	0	0	0	0.0179863467277112	0	4.01719358855903e-05	0.000121236613457264
546	LI-WP-041	0.00133868808567604	0.00100985619647762	3.96856893404238e-05	0.00119641076769691	7.97607178464606e-05	7.9827572443522e-05	3.99504614278295e-05	0	7.97861730562094e-05	0.00320333146472331	4.00416433090414e-05	0.00116686114352392	0	8.20647490870297e-05	0.000160487883164821	0.00195296931048226	0.000161786118751011	0.00162028598047555	0.000163498875945228	8.23146890562621e-05	0.000130287501085729	0.000127102486971995	4.1291601288298e-05	0	8.63222409253744e-05	0	0.000127969969713774	0	0	0	4.10880105185307e-05	0.00130783063593265	8.29909954769907e-05	8.29909954769907e-05	0	0	8.5149863760218e-05	0.00143793613871855	0.000126876718122225	0.818685091408463	0.0166080164792722	0	0	0	0.0172822177383981	8.63632438034373e-05	4.32432432432432e-05	4.31350558598973e-05
5486	UKNW06-233	0.00159140640541078	0.000623311863702472	0.000417275192989777	0.000219683655536028	0.000439367311072056	0.000441403663650408	0.000218150087260035	0.000434782608695652	0.000439270810454645	0.00369565217391304	0	0.00148841165213693	0.000212630236019562	0.00215796288303841	0.000626697305201588	0.00183936235438381	0.00089814981138854	0.000719812848659349	0	0	0.000208594075928244	0.000581395348837209	0.000188430374976446	0.000187125748502994	0	0.000411099691675231	0	0.000190258751902588	0	0	0	0.000549249359209081	0	0	0	0.00018677624206201	0	0.00285605483625286	0.000952018278750952	0.554321966693101	0.01050753370341	0	0	0	0.0161991307783485	0.000398644608331672	0.000399920015996801	0.000196889151407757
5577	UKNW06-403	0.00485298315729375	0.000893122953259899	0.000299311583358276	0.000312695434646654	0.000938086303939962	0.000315556958030925	0	0.000617283950617284	0.00031210986267166	0.000308166409861325	0	0.00395256916996047	0	0.000625782227784731	0.837131570951079	0.00385756676557863	0	0.000766283524904215	0	0	0.00121028744326778	0.000564015792442188	0	0.000271812992661049	0	0.00116890707188778	0.000277392510402219	0	0	0	0	0.00160814794961136	0	0	0	0	0	0	0.000279329608938547	0.00116516166618118	0	0	0	0	0.000896860986547085	0.000592768227622999	0	0.000888888888888889
5644	UKNW06-481	0.00508677438659485	0.00124921923797626	0	0	0	0.001001001001001	0	0	0.000335120643431635	0.00033167495854063	0	0.00194868463786944	0.000649561545956479	0.00033311125916056	0.3179022337326	0.00158127767235927	0.000272553829381303	0.000543183052688756	0	0.000287521564117309	0.000328083989501312	0.000302480338777979	0.000295072292711714	0.000294985250737463	0	0.00131319763624425	0.000597193191997611	0.000298596595998806	0.000294985250737463	0.000286615075952995	0	0.00373778033352501	0	0	0.000305157155935307	0.000296647878967665	0	0.00180234304595975	0	0.552986512524085	0.00642260757867694	0	0	0	0.0187182741116751	0.0012911555842479	0.000324464633354964	0
5651	UKNW06-488	0.0038072446426629	0.000220774919969092	0	0.000328623069339468	0	0.000107828337287039	0.000326122404609197	0.000108944329447652	0	0.000111594688092847	0.000111594688092847	0.00135470760894107	0.000451569202980357	0.000585205992509363	0.563886676527477	0.00156075808249721	0	0	0.000238095238095238	0.0003610542784932	0.000273149412728763	0.000259639101648708	0.000124595066035385	0.00012586532410321	0.000142959256611866	0.000285918513223731	0.00013159626266614	0	0.000505050505050505	0	0	0.00163357627544609	0	0.000643666323377961	0.000253292806484296	0	0.000131440588853838	0.000519008693395614	0.000259504346697807	0.34537037037037	0.00396825396825397	0	0	0	0.00971010413734872	0.000273635244219455	0.000271997824017408	0.00027266530334015
5717	Bra-1	0.00486178635921656	0.000569232958588302	0	0	0.000143061516452074	0	0.0001404099971918	0.000139664804469274	0	0	0	0.00313703122771995	0	0.000145137880986938	0.267785427423982	0.00327775402593701	0	0	0.000149767859817283	0	0.000157306905773163	0	0.000159923236846314	0	0	0	0.000162179695102173	0	0	0	0	0.00290838584585555	0	0.000327171601504989	0	0	0	0.00356052899287894	0.000169548999660902	0.615346038114343	0.0202273487128051	0.00181248970176306	0.00183915733154991	0.00185216366391648	0.0140194905111985	0.000173611111111111	0	0
5718	UKID11	0.00236260914227016	0.000618748066412292	0.000403429147755925	0.000304847068387359	0.000101615689462453	0.000100321027287319	0	0	0.000410593307329091	0.000207619640818021	0	0.00231920725279359	0.000421674045962471	0.000330323717242898	0.245253164556962	0.00270298367813702	0	0.000216356555603635	0.000222172850477672	0	0	0	0	0.000234000234000234	0.000262157556691572	0	0	0	0	0	0	0.00164861045690061	0	0.000239148630874088	0	0	0.000124750499001996	0.000738734301896085	0	0.606280495433504	0.00650569248092081	0.000985828712261245	0.00100806451612903	0.00102105934907466	0.0175133689839572	0	0.00013051422605064	0.000129735339906591
5720	Cal-2	0.00476568705321684	0.00672080649677961	0.000565291124929339	0	0.000899011087803416	0.000602772754671489	0.000297707651086633	0.000297973778307509	0.00420546710723941	0.00297707651086633	0	0.00117405341943058	0.000293513354857646	0.000295595625184747	0.00173260179035518	0.0065137354856981	0.00124626121635095	0	0	0.000263365815117198	0.000906344410876133	0.00137627305257363	0	0.000540394487976223	0	0.000588581518540318	0	0	0	0.000522466039707419	0	0.00158394931362196	0	0	0	0.000544662309368192	0.000276701715550636	0.00331217223295611	0	0.867192060712201	0.00729713952130765	0	0	0	0.0316380839739799	0	0.000607164541590771	0
5726	Cnt-1	0	0	0.000274273176083379	0	0.000287686996547756	0.000288933834151979	0	0.000572409845449342	0.00057987822557263	0	0	0.00336889387984278	0	0.000570287995437696	0.0293954520244038	0.00298022216201571	0	0.000465766185374942	0	0.000246305418719212	0.000557258289217052	0.000512032770097286	0	0	0	0.00266880170803309	0.000252143217347453	0	0	0.000241954996370675	0	0.00219138056975895	0.000245398773006135	0	0	0	0	0.00152905198776758	0.000509683995922528	0.65148673988749	0.00616126439860702	0	0	0	0.0183535762483131	0.000823497117760088	0.000276548672566372	0.000270929287455974
5741	For-2	0.000885478158205431	0.000308546744831842	0.000921375921375921	0.00316155548529877	0.00094846664558963	0.00063391442155309	0	0	0.000655737704918033	0.00461285008237232	0	0.00226317491108956	0.00323310701584222	0	0.349984192222573	0.00247371675943105	0.000763747454175153	0.00104085349986989	0	0	0.00542332027719193	0.000829416643627315	0	0	0	0.000283929585462805	0.000275027502750275	0	0.000272851296043656	0.000802568218298555	0	0.00133618385889898	0.000267737617135208	0	0	0	0	0.00109289617486339	0.000273224043715847	0.400332225913621	0.00359911406423034	0	0	0	0.0115950226244344	0	0.000581902822228688	0
5748	Kil-0	0	0.000331895121141719	0.000333000333000333	0.00244755244755245	0	0.00139762403913347	0.000348310693138279	0	0.00140105078809107	0.010896309314587	0	0.00857927247769389	0	0.00283185840707965	0.00302928306967351	0.00231404958677686	0.000284819139846198	0.00311085972850679	0	0.000300661455201443	0.000337837837837838	0.000631313131313131	0	0.000307976593778873	0	0.00164853280580284	0	0	0	0.000303582270795386	0	0.00306466441924609	0	0.000308641975308642	0	0.00814791601378878	0	0.0111252383979657	0	0.216831683168317	0.00462046204620462	0.0101274093433518	0.0102887487553933	0.0101873151495235	0.00738007380073801	0	0	0.00399201596806387
5757	Mc-1	0.000518134715025907	0.00215924426450742	0	0.0022682166146867	0.000850581230507513	0.000572573718866304	0.00226950354609929	0	0.000284575981787137	0.00281769512538743	0	0.000832408435072142	0.000277469478357381	0	0.129958960328317	0.00107209863307424	0.000234137204401779	0.000704225352112676	0.000247096614776378	0	0.000547945205479452	0.00102986611740474	0	0.000995272455834785	0	0.00110223201984018	0.000255558395093279	0	0	0	0	0.00122759636631476	0	0.000249438762783737	0.000260688216892596	0.000253421186011151	0.000769625448948179	0.000512952038984355	0.000512952038984355	0.149177232263286	0.00566495818721338	0	0	0	0.00726587728740581	0	0	0.000265392781316348
5768	UKID63	0.000912408759124088	0.000235737859500236	0.000234301780693533	0.00024740227610094	0.00074220682830282	0.000487448208627833	0.000490918016691213	0	0.000491038546525902	0.000487567040468064	0	0.00142011834319527	0	0.000485201358563804	0.00185270958777212	0.000906207521522429	0.00020571898786258	0	0	0.000219202104340202	0.00105764145954521	0.00115928587989798	0.000221533008418254	0	0.00025062656641604	0.00601503759398496	0	0	0	0	0	0.0013215859030837	0	0.00022212350066637	0	0.00070871722182849	0	0.000473260766682442	0.000709891150023663	0.154015133024164	0.00146448620942153	0	0	0	0.00644042605895467	0.00024981264051961	0.00100225507391631	0
5772	Set-1	0.00131291028446389	0.000229200091680037	0.00275545350172216	0	0	0.00193470374848851	0.000476644423260248	0.000239693192713327	0.000240673886883273	0.000717017208413002	0.000239005736137667	0.00234301780693533	0.000234301780693533	0.000477554918815664	0.258842443729904	0.00311318656882366	0.000796495420151334	0.000395178818415333	0	0.000209995800083998	0.000502638853983413	0.0011059500110595	0	0.000213174163291409	0	0.381472684085511	0.000426894343649947	0	0	0	0.000203707476064372	0.00163867267513314	0	0.000207210940737671	0	0	0	0.00108672027820039	0.000217344055640078	0.359570661896243	0.00491949910554562	0	0	0	0.0134090909090909	0	0	0.000678272665611576
5776	UKID71	0.0027081331353193	0.000966353333919002	8.58442784788394e-05	0.000263713080168776	0.000175808720112518	0.000171467764060357	0.000172517898731993	8.65351332641052e-05	0.000350661874287718	0.000353575532573146	0	0.000997008973080758	0.000271911538112934	0.000187160771102377	0.766490524781341	0.00197575213291423	9.29454410261177e-05	0	0	0.000198255352894528	0.000110168557893577	0.000105674733171299	0.00020669698222406	0.000313610704578716	0.00023263929277655	0.000348958939164825	0	0.000111308993766696	0.000106746370623399	0	0	0.0021505376344086	0.000110436223081171	0.000441744892324683	0	0.000224466891133558	0	0	0.000226963231956423	0.160244786944696	0.00101994560290118	0	0	0	0.00677285839709018	0	0.000120409391932571	0.000119846596356663
5779	UKID74	0.000471809389006841	0	0.00049838026414154	0	0.000531208499335989	0.00105960264900662	0.000264550264550265	0	0	0	0	0.00285714285714286	0	0.00107181136120043	0.339197930142303	0.00200100050025012	0.000218914185639229	0.000434971726837756	0	0	0.000556792873051225	0.000735294117647059	0	0.000704390702042733	0.000268528464017186	0.000537056928034372	0.000243842965130456	0	0.000232991612301957	0.000229252636405319	0	0.00253631542540927	0.00209888059701493	0	0	0.000484730974309258	0.000244618395303327	0.00121006776379477	0	0.158481012658228	0.00253164556962025	0	0	0	0.00858480749219563	0.000522329589971272	0.000259605399792316	0.00103626943005181
5784	Ty-1	0.0013024225058609	0.000825991189427313	0.000273074822501365	0.000290444379901249	0.000580888759802498	0.00143348623853211	0	0.000284252416145537	0.00172562553925798	0.000284171639670361	0	0.00139703827884884	0.000558815311539536	0.00173010380622837	0.136990077177508	0.00160384923817161	0.000700280112044818	0	0	0.000248632521133764	0.000308356460067838	0.00132240148108966	0	0.000255689082076195	0	0.000579542161692263	0.000783289817232376	0	0	0	0.000245338567222767	0.00149068322981366	0	0	0	0	0.000267308206361935	0.00213960952126237	0.000267451190157796	0.429210968102966	0.00307778399552322	0	0	0	0.0174894217207334	0.000852757248436612	0.000570287995437696	0
5798	UKID93	0.00169363944298081	0.000663067159230842	9.2747171211278e-05	0	0	0	9.28074245939675e-05	0.000185373992028918	0	0.000190421784252118	0.000190421784252118	0.000870827285921626	0.00019351717464925	0.000404448938321537	0.615054183344723	0.000959692898272553	0	0	0	0.0001056970721911	0.000238834487700024	0.00011384335154827	0.000542829225925524	0.000218459858001092	0.000123092072870507	0	0	0.000114731528223956	0.000110107905747633	0.000109385254867644	0	0.00154032346792826	0	0.000337952010814464	0	0	0.000116781501810113	0	0.000232883092687471	0.00209448452408657	0	0	0	0	0.00025062656641604	0.00012132977432662	0.000243161094224924	0
5800	UKID96	0.00240384615384615	0.000921022334791619	0.000693802035152636	0.000493705257960997	0	0.00144717800289436	0	0.000483675937122128	0	0.000243486729973216	0	0.00192446475823911	0	0.000742390497401633	0.00164203612479475	0.00136798905608755	0.00101564086938858	0.000808244089715094	0.000423728813559322	0.000213219616204691	0.00124347177319075	0.0002210433244916	0	0.000210970464135021	0	0.00118119536971415	0.000221336874723329	0	0.000419023674837628	0	0	0.0020708221163802	0.000210837022981235	0	0	0.000220264317180617	0.000222518914107699	0.0015493581230633	0	0.279053743683969	0.00551217271474506	0	0	0	0.0105504587155963	0.00023084025854109	0.00138985406532314	0
5811	UKID107	0.00588550026752274	0	0.000284900284900285	0.000305157155935307	0.00091547146780592	0.000601684717208183	0	0	0.00030229746070133	0	0	0.00269461077844311	0.00748502994011976	0.000923929781336618	0.221194029850746	0.00292056074766355	0.000779423226812159	0.000523149359142035	0	0.000281452293836195	0.00034494653328734	0.000907990314769976	0	0.00116584086272224	0.000331235508446505	0	0	0	0.000290275761973875	0.00313926940639269	0	0.00290023201856148	0.00292911540714704	0	0	0.000624609618988132	0	0.00153798831128883	0.000307597662257767	0.561323815704088	0.00778715120051914	0	0	0	0.0230744231394215	0	0	0
5822	UKID116	0.0032232070910556	0.0305785123966942	0.000553556601162469	0.000284090909090909	0.000852272727272727	0.00144675925925926	0	0.000288184438040346	0	0.0014903129657228	0	0.000288267512251369	0.000288267512251369	0	0.0513698630136986	0.0198047419804742	0.000244319569997557	0.000978234287111763	0	0	0.000527565286204168	0.000252844500632111	0.000249500998003992	0.000247218788627936	0	0	0.000247341083353945	0	0.00024975024975025	0	0	0.00219887612997801	0	0	0.000257997936016512	0.00024443901246639	0.000250815149235014	0	0.00075187969924812	0.0245986535473848	0.00129466597617815	0	0	0	0	0.00026246719160105	0.000793231094658911	0
5830	App1-12	0	0.00184381778741866	0.000104701078421108	0.000973288634151617	0.000216286363144804	0	0	0	0	0.0013550135501355	0	0.000820008200082001	0.0018450184501845	0	0.00103842159916926	0.00196646657006831	0	0	0.000103723680116171	0.000103305785123967	0	0.000102051229717318	0	0.0007097232079489	0.000101988781234064	0.00744518103008669	0	0	0	0.000100654252642174	0	0	0.0002000200020002	0.0004000400040004	0	0.000100200400801603	0	0.000699091181464097	0.000399480675122341	0.60228855721393	0.0129353233830846	0	0	0	0.0171602274955874	0	0	0
5831	App1-14	0.000953061710745771	0.00202116276304839	0	0	0.000358980495393084	0.000117041198501873	0.00117716303708064	0	0.000468329235452523	0.000116754232340922	0	0.000232342007434944	0.000232342007434944	0.00047208780833235	0.000234384155631079	0.00279916025192442	0.000116455106556422	0.000119345984007638	0.000119560019129603	0.000239980801535877	0	0.000340522133938706	0.000451212633953751	0.000113045444268596	0.000112447992803328	0	0.000112599932440041	0.000112599932440041	0.000223713646532438	0	0	0.000768133435751125	0	0.000219683655536028	0.000109217999126256	0	0.000107781849536538	0	0.000108260257659413	0.338362760834671	0.00609951845906902	0.000105730598435187	0	0	0.00856055802155992	0.00268067767531632	0.000106258633513973	0.000422654268808115
5832	App1-16	0.00123117719481011	0.00121586232697344	0	0.000271321334900968	9.04404449669892e-05	0.00026857654431513	0	0	0.000703853598451522	0.000263527758257203	8.78425860857344e-05	0.000523605899293132	8.72676498821887e-05	0	0.000174703004891684	0.00112301313061507	8.35561497326203e-05	8.31739166597355e-05	8.3500334001336e-05	8.37661249790585e-05	0.000336304018833025	8.2203041512536e-05	0.000246305418719212	0	0.000251151109250733	0.000167434072833822	0.000250083361120373	0	8.25423029302517e-05	8.124796880078e-05	0	0.00144624779045476	0	0.000321724443014558	0	8.03923144947343e-05	7.96305144131231e-05	0.000160230732254446	8.01153661272232e-05	0.267439073112265	0.00447463044346784	0	0	0	0.00773663850951291	0.0130148400920562	0.000157927984838913	7.89016884961338e-05
5836	Boo2-3	0.000617422541535698	0.000479501318628626	6.2758880381574e-05	0.000855094389265277	6.57764914819444e-05	0.000192418703097941	0.000124092573059502	0.00129198966408269	0.000206996481059822	0.000540832882639265	0	0.000882672460619229	0.000339489407930473	0.00029146021568056	0.000269396551724138	0.00113758029978587	0	0	0.000457596095179988	0.000235497291781145	9.5383441434567e-05	0	0.000483988061627813	0.000334532073262524	9.31705953601043e-05	0.022360942886425	0	0.000168847615027438	0.00016860563142809	8.09651040401587e-05	0	0.00178523609747389	0	0.000445910996165165	8.77423883478108e-05	0	0.000194420141926704	0.0019047619047619	0.000453514739229025	0.169760534620382	0.00297011323556711	0.000182765238051723	0	0	0.00493853104970054	0.000100664384940608	0.00020451988955926	0.000104253544620517
5837	Bor-1	0	0.000549752611324904	0	0	0	0	0.0021953896816685	0	0.000554016620498615	0	0	0.00195804195804196	0.00027972027972028	0	0.411418975650714	0.00224278104850014	0	0	0	0	0	0	0	0	0	0.00193923723335488	0	0	0	0	0	0.00305157155935307	0	0.000314366551398931	0	0	0	0	0	0.519507186858316	0	0	0	0	0	0	0	0
5856	Dör-10	0.000629326620516048	0.00111040609137056	0.000153775180685837	0.000321543408360129	0	0	0.000155327741534638	0	0.000311090371752994	0.00015547263681592	0.00015547263681592	0.000460971112476951	0.000460971112476951	0.000156887354879197	0	0.00248023562238413	0	0.000478697941598851	0	0	0	0.000154846701765252	0.000306419488279455	0	0.000154368632293918	0	0	0	0	0	0.000150647785477553	0.000597014925373134	0	0.000448028673835125	0	0.000148170099273967	0.000146284376828555	0	0.000294377391816309	0.000722856729796154	0	0.000144822592324403	0	0	0.000143864192202561	0	0.000289142691918462	0
5860	Dra-3	0.00034435261707989	0.000904159132007233	0.000357717760686818	0	0.00144639305731332	0.00018201674554059	0	0	0	0.000365831351746845	0	0.000184331797235023	0	0	0.00395480225988701	0.00112845589618206	0	0	0	0.000192901234567901	0.000194552529182879	0	0	0.000187758167480285	0	0	0	0	0.000387747188832881	0	0	0.00224803297115024	0	0.000189000189000189	0	0.000192012288786482	0	0	0.000194817845314631	0.000781402617698769	0.000195350654424692	0	0	0	0	0	0	0
5865	Dra1-4	0.00322890904094531	0.0038515406162465	0	0.000139024051160851	0.000208536076741276	6.9439622248455e-05	0.000138888888888889	6.90226394257316e-05	0	0.000209205020920502	0	0.00118831259611352	6.9900740947854e-05	7.05119165138909e-05	7.03086549954299e-05	0.00642368384303868	0	7.05865744335427e-05	7.11338739507754e-05	0.000285428856857428	0.000146230898588872	7.25689404934688e-05	0.000286409852498926	7.07413695529145e-05	0	0.000146832097496513	0	0.000212134068731438	7.14285714285714e-05	0	0	0.0018848167539267	0	0.000211297365826173	7.14694110920526e-05	0.000141964792731403	7.14745193338575e-05	0.00350058343057176	0.00029171528588098	0.848289825728542	0.0253091329814159	7.08114997875655e-05	0	0	0.0180576965426118	7.19735137469411e-05	0	7.18803910293272e-05
5867	Dra2-1	0.000825861255309108	0.00610515823573387	0	0.000126422250316056	0	0	0.000858895705521472	0.000484202881007142	0.000121891760117016	0.000244947948560931	0	0.000727625515401407	0.000485083676934271	0.000247157686604053	0.000246093269349083	0.00207266520360888	0.000120875135984528	0.000364077669902913	0.000365541610820032	0.000367331945634872	0.000494376467680138	0	0.000699463744462579	0	0.000464090961828518	0	0.00103341370995522	0.000459294982202319	0.000228440890919475	0	0	0.000883197173769044	0	0.000331528345673555	0	0.000220288578037229	0.000326228795128317	0	0.000328407224958949	0.00096143574404444	0.000213652387565431	0	0	0	0.000105652403592182	0	0	0.000420565660813795
5874	DraII-6	0	0.000586510263929619	0.000585137507314219	0	0	0.0012070006035003	0.000598444045481747	0.000600961538461538	0	0.000595592614651578	0	0.00706713780918728	0	0.000605326876513317	0.086176980913823	0.00617630544637844	0	0	0.000533902829684997	0	0.00137646249139711	0.00118694362017804	0	0.0017162471395881	0	0	0.000593471810089021	0	0.000566251415628539	0	0	0.00458190148911798	0	0	0	0	0	0.000609384521633151	0.0012187690432663	0.392380952380952	0.000634920634920635	0	0	0	0.00193798449612403	0.00064143681847338	0	0.00063653723742839
5890	DraIV 1-8	0.000298507462686567	0.000319693094629156	0.000321130378933847	0.000345901072293324	0	0	0	0	0.000674308833445718	0.000340136054421769	0	0.00236247046911914	0	0	0.161759841217334	0.00225152782245095	0.000866551126516464	0.000860091743119266	0.000302480338777979	0.00030826140567201	0	0.000669120107059217	0.000634115409004439	0.000322061191626409	0	0.0010932944606414	0	0	0	0.000310655483069276	0	0.00155957579538366	0.000626370184779205	0	0	0	0	0.00298804780876494	0.000332005312084993	0.627816901408451	0.00528169014084507	0	0	0	0.0219435736677116	0.000711490572749911	0.000357270453733476	0
5893	DraIV 1-11	0.000441111601235112	0	0	0	0	0.000482160077145612	0.000241196333815726	0	0.000241837968561064	0.000714455822814956	0	0.000710732054015636	0	0	0.0884259259259259	0.000449236298292902	0.000791922391605623	0.000198728139904611	0	0	0.000768245838668374	0.000900900900900901	0.000212224108658744	0.000431406384814495	0	0.00122819945959224	0	0	0.000645855758880517	0.000424088210347752	0	0.000641573994867408	0	0.000215749730312837	0.000224164985429276	0.000227427791676143	0.00137867647058824	0.00112943302462164	0.000677659814772984	0.370940981275184	0.00379236785968239	0	0	0	0.0151551030073408	0	0.000240847784200385	0
5907	DraIV 2-9	0.00239442751414889	0	0.000693962526023595	0.000489596083231334	0.001468788249694	0.00024330900243309	0.00121065375302663	0.000483091787439614	0.000732243104710764	0.000242424242424242	0	0.00165289256198347	0.000236127508854782	0.00048227634434531	0.0406466512702079	0.00112866817155756	0.000806289054626083	0.000200843542880096	0	0.000213037920749893	0.000767459708365311	0.000447527411053927	0.000426621160409556	0.0002154243860405	0	0.0012370113805047	0.000222667557336896	0	0	0	0	0.000212134068731438	0.000213401621852326	0	0	0	0	0.0025039836102891	0.00045526974732529	0.592283877113598	0.00666825434627292	0	0	0	0.0217807563427477	0.000725163161711385	0.000486144871171609	0.000241196333815726
5921	DraIV 3-7	0.0010097610232245	0.000366300366300366	0.00107488355428162	0.000383582662063675	0.000767165324127349	0.00111607142857143	0	0	0.00266362252663623	0.00569908814589666	0	0.00150602409638554	0.000376506024096386	0.000795228628230616	0.224074074074074	0.00177809388335704	0.000320924261874198	0.000968992248062015	0.000350017500875044	0	0.000484496124031008	0.00120481927710843	0.000743770918557084	0	0	0.000462534690101758	0.000402090872537193	0	0.000756143667296786	0	0	0.00189897455374098	0	0.000391542678151919	0	0.000424268137462877	0.000426621160409556	0.00327332242225859	0.000818330605564648	0.471204188481675	0.00698080279232112	0	0	0	0.0151057401812689	0.000452898550724638	0.000451875282422052	0
5950	DraIV 5-12	0.000214224507283633	0.000457561198810341	0.000456829602558246	0.000741289844329133	0.000494193229552755	0.000482858522452921	0.000483208504469679	0	0.000730816077953715	0.00220264317180617	0	0.00192122958693564	0.000240153698366955	0.000507356671740233	0.309182209469154	0.00208962154631994	0.000631578947368421	0	0.000452386337932594	0.000232018561484919	0.000587026709715292	0.000257532835436518	0	0.000238151940938319	0.000286944045911047	0.000860832137733142	0	0	0	0	0	0.000240326844508532	0	0.000490436488474743	0	0	0.00026123301985371	0	0.00102171136653895	0.025518341307815	0.0026581605528974	0	0	0	0.00161420500403551	0.000274122807017544	0.000818553888130969	0.000544069640914037
5984	DraIV 6-13	0.000461361014994233	0.000497636227917392	0.0009765625	0	0.00106241699867198	0.00102986611740474	0.00280540678398368	0	0.00261369576581286	0	0	0.00617760617760618	0.000772200772200772	0.00323188796121734	0.00798801797304044	0.00145348837209302	0.000663129973474801	0.00087989441267048	0.000235183443085607	0.000479501318628626	0.000622471210706505	0.000795544948289578	0.000240731824747232	0.000250062515628907	0.000295072292711714	0.00118028917084686	0.000261985852763951	0	0.000245760629147211	0	0	0.00271537891878549	0	0	0.000256607646907878	0.000270782561603033	0	0.0050761421319797	0	0.796984082658475	0.0134040770734432	0	0	0	0.029445073612684	0.00121322414316045	0.000298507462686567	0.000289017341040462
5993	DraIV 6-22	0.00375298532923917	0.0132474042248478	0.000701754385964912	0.00113851992409867	0	0.00109809663250366	0.000368052999631947	0	0.000376364320662401	0	0	0.00146359312111233	0	0	0.31118373275236	0.00520291363163371	0.00252206809583859	0.000316856780735108	0	0.000708215297450425	0.00236854571293226	0.000797448165869219	0	0.00037821482602118	0	0.000448430493273543	0	0	0	0	0	0.00114898506319418	0.000394632991318074	0	0	0.000432152117545376	0.000421940928270042	0	0.000415282392026578	0.00553898593949723	0	0.000426621160409556	0	0	0.0038659793814433	0.000451467268623025	0.000445632798573975	0.000432525951557093
6008	Duk	0	0.00129567245400363	0.00025879917184265	0.000263782643102084	0.000527565286204168	0.000261437908496732	0.000264270613107822	0	0	0.000263019463440295	0.088374539715939	0.00317965023847377	0	0	0.212526205450734	0.0018348623853211	0	0.000285062713797035	0.000881316098707403	0.000597371565113501	0.000362713093942691	0	0	0	0	0	0	0	0.000290951411114344	0	0	0.00115606936416185	0	0.000293083235638921	0	0	0.000318979266347687	0.00673813169984686	0	0.441815856777494	0.0188618925831202	0	0	0	0.00785854616895874	0	0	0
6009	Eden-1	0.000175716042874714	0.00129653639562882	0.000183722212015433	0.00194779898714453	0	0.000386174937246573	0.000187934598759632	0.000381752242794426	0.000203873598369011	0.000402982067298005	0	0.000968992248062015	0.00213178294573643	0	0.000189501610763691	0.00250819988423693	0	0.000189897455374098	0.000599041533546326	0.000400641025641026	0	0.000357589844448418	0.000353419332037462	0.000186081131373279	0	0.000177085177970604	0	0	0	0.000169348010160881	0	0	0.000175192711983181	0.000175192711983181	0	0.000328569081649417	0	0	0.000166889185580774	0.0004903563255966	0.0001634521085322	0	0	0	0	0.108897742363878	0	0
6010	Eden-5	0.000306372549019608	0.000745341614906832	0	0.000122579063495955	0.000183868595243932	6.10165354811154e-05	6.10277065787868e-05	6.08457560085184e-05	0.000122129946262824	0	0	0.00109843168365168	0.00140355159577714	0.000122812404052809	0.00158430321126074	0.00357294253012778	0	0	0.000306917930145479	0	6.24570607707201e-05	6.23441396508728e-05	0.000431565967940814	0.000121396054628225	6.38365783593999e-05	6.38365783593999e-05	6.1477929423337e-05	0	0.000125407574617507	0	0	6.03427468018344e-05	6.13233580670877e-05	6.13233580670877e-05	0	6.19348445435402e-05	0.000124517494708006	0	0.000126454223571067	0.000892572521517373	0.000573796620975454	0	0	0	0.000126358352287086	0.0167021143500563	0	0.00125415438640497
6011	Eden-6	0.00123380629241209	0.00256904303147078	0.000216731686172518	0.000144927536231884	0.000144927536231884	0	0	0.000216998191681736	0.000754147812971342	7.47216618097587e-05	0	0.0010310037557994	0.000515501877899698	0.000228188940442687	0.000294269109100272	0.00247596854063501	0.000226176115802171	0.000147786891302741	0.00038249694002448	0.000388590969145877	9.13492280990226e-05	0	0.000633462665294164	0	8.82067566375584e-05	0.000176413513275117	0	0	0.000318572793883402	0.000153763358191743	0	0.00128174317071217	0	0.000478049557804159	0	8.45809016324114e-05	8.5940185630801e-05	8.1839757754317e-05	8.1839757754317e-05	0.00138576130261562	0.00129915122120215	0	0	0	0.000184382778648474	0.0284295256036993	8.80669308674593e-05	8.86760663296976e-05
6012	Eden-7	0.000486696950032446	0.00102092904543134	0.0001634521085322	0.000348979235735474	0.000872448089338684	0.00016914749661705	0.000166917042230012	0	0	0	0	0.000985221674876847	0.000164203612479475	0.000167308014053873	0.000824266402901418	0.00215267428382182	0	0.000161550888529887	0.000162575191025849	0.00016260162601626	0.000330797221303341	0.00016215339711367	0.000326317506934247	0	0	0.000327653997378768	0.000161786118751011	0.000161786118751011	0.00016121231662099	0	0.000157579577686732	0.00218545113955667	0	0.000312304809494066	0	0.000310752019888129	0	0	0	0.000302526092875511	0.000151263046437755	0	0	0	0	0.000150738619234248	0	0
6013	Eden-9	0.00122699386503067	0.000911023382933495	0	0.00015008254539997	0.00030016509079994	0	0	0.000289017341040462	0	0	0	0.00144175317185698	0.000144175317185698	0	0.000145264381173736	0.00247488717426117	0.000288641939673835	0	0	0.000148038490007402	0.000153539075694764	0	0.000298151460942159	0	0	0.000298908982214916	0	0	0.000149992500374981	0	0	0.00132704217045119	0	0	0	0.000147058823529412	0.000145222189950624	0	0.000433588668882787	0.000854214123006834	0	0.000284292821606254	0	0	0	0.0170697012802276	0.00014120304998588	0
6016	Eds-1	0.000798175598631699	0.00330149746492159	0.000114311842706904	0.000362362604179249	0.000603937673632081	0.000351782363977486	0	0.000225275963054742	0.000460511167395809	0	0.000113869278068777	0.00144927536231884	0.000111482720178372	0.000339827820570911	0.000332336324360253	0.00710164225477142	0.000441891294741494	0.000112019715469923	0	0.000225199864880081	0.000221141088014153	0.000205676676264912	0.000411946446961895	0.000208029956313709	0.000103939299449122	0.000415757197796487	0.000102944204241301	0	0.000205086136177194	0	0	0.00140576363088664	0	0.000199302441454908	9.97605746209098e-05	0.000199362041467305	0.000198590010922451	0	0.000402414486921529	0.047029702970297	0.00138613861386139	0.000396628656420426	0	0	0.00190304487179487	0.000203025073596589	0.000102239034863511	0.000310945273631841
6017	Eds-9	0.00173510699826489	0.00173930836914262	0	0.000744839327516493	0.000106405618216642	0.000304321363359708	0.000298626318932909	9.74468914441629e-05	9.78090766823161e-05	0.000690131124913734	9.85901607019619e-05	0.000772200772200772	0.000482625482625483	0.000199242877067145	9.70402717127608e-05	0.00434488751568987	0.000196425063838146	0	9.42684766214178e-05	0.000661375661375661	0.000194647201946472	0	9.63762528912876e-05	0	9.83090837593394e-05	0.000294927251278018	9.84833563127831e-05	0	0.000195560770509436	0	0	0.00115763071580166	0	9.75609756097561e-05	0	9.62834585018294e-05	0.000192715359414145	0.000194099378881988	0.000291149068322981	0.0532191319411029	0.00134731979597729	9.67679504548094e-05	0	0	0.00186548846342661	9.97008973080758e-05	0.000100090081072966	0
6019	Fjä1-2	0.000152578577967653	0.00308737264587836	0	0.000308975745403986	0	0.000152021891152326	0	0	0.00015124016938899	0	0	0.00163495838287753	0.00148632580261593	0	0	0.00287052424837589	0.000150308131669923	0	0	0.000153327200245324	0.000310752019888129	0.000298018179108926	0.000147492625368732	0	0	0.000297044408139017	0.000149409831166891	0	0	0	0	0.000145116819039327	0	0.000144592249855408	0	0	0	0	0	0.315427589170606	0.00558659217877095	0.000141522785168412	0	0	0.00744452397995705	0.000145116819039327	0.000143822810297713	0.000287894054987765
6020	Fjä1-5	0.000156128024980484	0.00881889763779528	0	0.000158931977113795	0.000317863954227591	0.000312940071976217	0	0	0.000310221808593144	0.000309741365959424	0	0.00123114804555248	0.00015389350569406	0.00015802781289507	0	0.0033243628304575	0	0.000158579130986362	0	0	0	0	0.000769230769230769	0.000153186274509804	0.00015330369461904	0	0.000154178230033919	0	0	0	0	0.000451399337947638	0	0	0	0	0	0	0.000297000297000297	0.694663297160696	0.0123383380407314	0	0	0	0.0190546528803545	0.000747272455537289	0	0
6021	Fjä2-4	0.000940379913485048	0.000792550029720626	0	0	0.000204582651391162	0.000203583061889251	0.000407414952128743	0.000204290091930541	0	0	0	0.00083073727933541	0	0	0.00063304494619118	0.00189793336145086	0	0	0.000212539851222104	0	0.000428724544480171	0.000208724692131079	0	0	0	0.000212224108658744	0.000209643605870021	0	0	0.000205676676264912	0	0.00142276422764228	0	0	0	0	0.000199282582702272	0	0	0.0105675146771037	0.000195694716242661	0	0	0	0	0	0	0.000189178963299281
6022	Fjä2-6	0.000620270437910929	0.000131319763624425	0	0	0.000135427952329361	0	0	0	0.000141442715700141	0.000141402714932127	0	0.00138331719463273	0.000414995158389819	0	0.000139024051160851	0.00208188757807078	0	0	0.000295770482105886	0.00060313630880579	0	0	0	0.000152532031726663	0	0	0	0.000307408545957578	0	0	0	0.00360162856248043	0.000153846153846154	0.000153846153846154	0	0	0	0	0.000315208825847124	0.00989445910290238	0.00131926121372032	0.000155738981467061	0	0	0.00052844812400916	0	0	0
6023	Fly2-1	0.000369959304476508	0.000972384286269934	0.000382848392036753	0	0	0.000195350654424692	0.000391006842619746	0.001356326293354	0.000194212468440474	0	0.000388953714507974	0.00177619893428064	0	0.000199920031987205	0.000595829195630586	0.00279888044782087	0	0	0	0	0.000206270627062706	0	0	0	0.000202101859337106	0.140662894098626	0	0	0	0.000393545848091303	0	0.00116845180136319	0.00019485580670304	0	0	0.000192641109612791	0	0.000380879832412874	0.000571319748619311	0.326041863096361	0.00773147275127286	0.000184740439682246	0	0	0.00509461426491994	0.000181028240405503	0.000179275726066691	0.000178699070764832
6024	Fly2-2	0.000470035252643948	0.000811500115928588	0	0.000114836931557189	0.000344510794671566	0.000110302228105008	0	0.00138268453520528	0.000106894708711919	0.000428540818512963	0	0.00114333229394034	0.000103939299449122	0.000105574324324324	0.000415196180195142	0.00145273425339836	0	0.000103444708803145	0	0.000102092904543134	0.000411861614497529	0.000201430154094068	0.000100270730973629	0.000202511138112596	0.000101543460601137	0.0512794476035743	0.000610997963340122	0.000203665987780041	0.000203231378924906	0	9.99800039992002e-05	0.000794596742153357	0.000198511166253102	9.92555831265509e-05	0	0	0.000196502259775987	0	0.000197433366238894	0.190229097317407	0.00401409829645584	0.000194325689856199	0	0	0.00666144200626959	0	0	9.77326035965598e-05
6025	Gro-3	0.000642157649703002	0.000338237781160156	0.000334224598930481	0	0.000345901072293324	0	0.000174094707520891	0	0	0	0	0.00142399430402278	0.00160199359202563	0.000361729064930367	0.000181752090149037	0.00274022652539277	0.000182381907714755	0.00018254837531946	0.000184365781710914	0	0.000184979652238254	0	0	0	0.000363901018922853	0.000181950509461427	0	0.000180897250361794	0	0.000176897222713603	0.000176897222713603	0.00210010500525026	0.000173943294485998	0.000347886588971995	0	0.000172503018802829	0.000339616233655969	0	0.000337325012649688	0.00115378275918906	0	0.000163692912096906	0	0	0	0.000159872102318145	0.000158403294788532	0
6030	Grön-5	0	0.00558971492453885	0	0	0	0	0	0	0.0012070006035003	0	0	0	0.00122174709835064	0.00062266500622665	0.000615384615384615	0.00492004920049201	0	0	0.00150262960180316	0.00153846153846154	0.000796812749003984	0.00134589502018843	0.000670690811535882	0.00134318334452653	0.000675675675675676	0	0	0	0	0	0	0.00193673337637185	0	0.000639386189258312	0.000632911392405063	0	0	0	0	0.00124843945068664	0	0	0	0	0.000611995104039168	0.000634115409004439	0.00123152709359606	0.00122774708410068
6034	Hov1-7	0.000238891543239369	0.000729217306757414	0	0.000249438762783737	0.000249438762783737	0.000241721053903795	0	0.0002389486260454	0	0.000242306760358614	0	0.00167704839482511	0	0	0.884405940594059	0.00267900633219679	0.000241954996370675	0	0	0.000510204081632653	0	0	0.000249500998003992	0	0	0.000252780586450961	0	0	0	0.000243013365735115	0	0.00218446601941748	0	0.000722195474241695	0	0.000482509047044632	0	0	0.000242895312120476	0.00240096038415366	0	0	0	0	0	0	0	0
6035	Hov1-10	0.00145085237577077	0.0018348623853211	0.000353356890459364	0.000371195248700817	0.000371195248700817	0.000366166239472721	0	0.00109210047324354	0	0.000364697301239971	0	0.000733675715333822	0	0.000376081233546446	0.000374251497005988	0.00225563909774436	0.000756143667296786	0	0.000401123144805455	0.000404367165386171	0	0	0	0.000740466493891151	0.000372162262746558	0.000744324525493115	0	0	0	0	0	0.000724112961622013	0	0.000357015351660121	0	0	0.000348675034867503	0	0	0.157346300798889	0	0	0	0	0	0	0.00033955857385399	0
6036	Hov3-2	0.00214938205265986	0.00137268359643102	0.000739644970414201	0	0.00173310225303293	0	0	0	0	0.00100200400801603	0	0.00112233445566779	0	0.00124223602484472	0.758441558441558	0	0	0.0025	0	0	0	0	0	0.00680272108843537	0	0	0	0	0	0	0	0	0	0.0185185185185185	0	0	0	NA	NA	NA	0.037037037037037	NA	NA	NA	NA	NA	NA	NA
6038	Hov3-5	0.000400373682103296	0.00300751879699248	0.000131578947368421	0.000137589433131535	0.000137589433131535	0.000271333604666938	0.0001339405304045	0.00013196093956189	0	0.000132013201320132	0.000132013201320132	0.00117693213024716	0.000261540473388257	0.000131734949282045	0.790160907412292	0.0039333945194703	0.000129617627997408	0.000894797392304742	0	0	0.000258364552383413	0.000127779197546639	0.000254744618519934	0.000126646403242148	0	0	0	0.00012779552715655	0.000255232261357836	0	0	0.0012388503468781	0.000123487280810077	0	0	0.000123228589032656	0.000122129946262824	0	0	0.0789822742071627	0.00156758712166888	0	0	0	0.00240269101393561	0	0.000358637178720861	0.000238863012062582
6039	Hovdala-2	0.00169450496247882	0.00206385820080126	0	0	0.000123609394313968	0.000233617568041117	0	0.000227998176014592	0	0.000115767538782125	0	0.00136534304243941	0	0.000116754232340922	0.811334037310806	0.00208865165931771	0	0	0.000232720502676286	0	0	0.00022964749110116	0.000114429568600526	0.000345065562456867	0	0	0	0	0	0	0	0.000906412871062769	0.000113301608882846	0.000226603217765692	0.000113442994895065	0	0	0.000113417262107293	0.000453669048429171	0.0651785714285714	0.00189732142857143	0	0	0	0.00244335850733008	0	0.000111557340473003	0.000111370976723466
6040	Kni-1	0.000855871276959945	0.000715179688896835	0	0.000185563184264242	0.000371126368528484	0.000184263865855906	0.000180472838837755	0.00128747471031819	0	0.000189322226429383	0	0.000552181115405853	0.000184060371801951	0.000385059684251059	0.0888163857168751	0.00112973074750518	0	0.000182615047479912	0.000188821752265861	0.000378501135503407	0.000193124758594052	0.000172532781228433	0	0.000179115171054988	0	0.0490382949228903	0.000167280026764804	0	0	0	0	0.00118664180369554	0.000336813742000674	0.000336813742000674	0	0	0.000161264312207708	0.000805023345677025	0.00032200933827081	0.239916773367478	0.00512163892445583	0	0	0	0.00466780768632332	0.000315159155373464	0	0.000159311773140035
6041	Lis-3	0.00153872456830227	0.000724375226367258	0.000174978127734033	0	0	0.000183116645303058	0.000181126607498642	0.000178284899269032	0.000355871886120996	0.000179179358537896	0	0.00070658894188306	0.000176647235470765	0.000358744394618834	0.910567621828801	0.00162132949018195	0	0.000353481795687522	0.000175685172171469	0.000526870389884088	0	0.000176087339320303	0	0	0.000175932441942294	0.000175932441942294	0	0	0	0	0	0.00251593425025159	0	0	0	0	0	0	0.000164880461665293	0.0692307692307692	0.000981996726677578	0	0	0	0.000971502590673575	0.000162337662337662	0	0.000160539412425751
6042	Lom1-1	0.000501856870420556	0.000947967137139246	0	0.000802476212312278	0.000229278917803508	0.00076194622836617	0.000316589278176446	0.000107043459644616	0.00610376398779247	0.00961433409810991	0	0.00121265571601808	0.000220482857457833	0	0.034173610378652	0.00217774551488126	0.000446977315901218	0.000657390161060589	0.000792931581332125	0.00045459711330833	0.000116590882592981	0.000220361392684002	0.000936768149882904	0.000115995824150331	0.000365363536719035	0.000487151382292047	0.000476985451943716	0.000238492725971858	0	0	0.000112905046855594	0.00153031194820483	0.000120787534726416	0.000603937673632081	0	0.000118934348239772	0.00024024024024024	0.00221674876847291	0.000492610837438424	0.729967344888219	0.0174579251444361	0	0	0	0.0215067130780706	0.000135538086202223	0.000257864878803507	0.00039583058450983
6043	Löv-1	0.000213538330130258	0.00113045444268596	0.000213492741246798	0.000876424189307625	0.000219106047326906	0.000440625688477638	0.000212179079142797	0	0.000224315836698071	0.00065459306131355	0	0.00562648777320926	0	0.000237135404315864	0.000634249471458774	0.00207856994387861	0.000428357249946455	0.001440329218107	0.000411268764137364	0.000814995925020375	0	0.0005466472303207	0.000922679461155195	0.000555761393108559	0	0.000731662703493689	0.000181422351233672	0	0.000710227272727273	0.000172890733056708	0	0.00127877237851662	0.000182248952068526	0.000182248952068526	0.000348432055749129	0.000171526586620926	0.000900900900900901	0	0.000688823833304632	0.00496718112471173	0.000532197977647685	0.000170415814587594	0	0	0.00107296137339056	0.000378000378000378	0.000188643652141105	0.000385802469135802
6046	Löv-5	0.00108078897595245	0.0011054304269725	0.000132961042414573	0.000558269364968597	0.000837404047452896	0	0.000663834306956984	0.000525003281270508	0.000269541778975741	0.000266702226963595	0	0.00643382352941176	0	0.000133832976445396	0.000262088848119513	0.00196078431372549	0.00025953802232027	0.000660851176315094	0.000132837407013815	0.000533120085299214	0.000264480296217932	0.000123624675485227	0.000615536131970947	0.000249968753905762	0	0.000372300819061802	0.000370919881305638	0.000123639960435213	0.000741748052911361	0.000245037980887037	0	0.00110078277886497	0	0.00024140012070006	0	0.000120831319478009	0.000120264582080577	0	0.000487270069435985	0.00131358968235013	0.000119417243850012	0	0	0	0.0004814057046576	0.000122294239941299	0.000492792903782186	0.00037397157816006
6064	Nyl-2	0.00417933130699088	0.000792079207920792	0	0.000407497962510187	0.000407497962510187	0	0	0	0.000403225806451613	0.000397456279809221	0.000794912559618442	0.00275916436736303	0	0	0.00313234142521535	0.00273972602739726	0.000788954635108481	0.00240867121637896	0.000412371134020619	0	0.00203832042397065	0.000375093773443361	0	0	0	0.00112485939257593	0	0	0.000374391613627855	0	0	0.00332348596750369	0.000367782272894446	0.000367782272894446	0	0	0	0	0.000735023888276369	0.000359453630481668	0	0	0	0	0.00108656283955089	0.00037243947858473	0	0
6069	Nyl-7	0.00193538782194432	0.0010482180293501	0	0.000301431801055011	0.00391861341371515	0	0.000147167034584253	0	0.00014626298083955	0	0.00014600671630895	0.00130529369108049	0	0.000147885241052943	0.00161361302625788	0.0034944670937682	0.000143988480921526	0.002910784456411	0.00029385836027035	0	0.00166944908180301	0.000145964092833163	0	0	0.000144613159797542	0	0	0	0	0	0.000141582896786068	0.00126404494382022	0.000140745953553835	0.000140745953553835	0	0	0	0	0.000138888888888889	0.000409221115809576	0	0	0	0	0	0	0	0.000135135135135135
6070	Omn-1	0.000890471950133571	0.00238815475242796	0.000310703743980115	0.000816193274567418	0.000326477309826967	0.00032123353678124	0.00302837105514823	0.000158252888115208	0	0.00127979523276276	0	0.000320872773945131	0	0	0.00164284540824708	0.00179767935937245	0	0.000329652216911159	0.000496360026472535	0.000166168162180126	0.000339443312966735	0.000161524794055888	0.000320615581917281	0	0	0	0.000318066157760814	0.000159033078880407	0	0	0.000309358081979892	0.00231160425335183	0.000306748466257669	0	0	0.000303076223670253	0.000149947518368571	0	0.000150060024009604	0.000588581518540318	0	0	0	0	0.000145518044237485	0	0	0
6071	Omn-5	0.0012308533916849	0.00268361581920904	0.00027597626604112	0.000142816338189089	0.000285632676378178	0.000283728188395517	0	0.000140311491511155	0.000282406099971759	0.000141522785168412	0	0.000987724001693241	0.00028220685762664	0	0.000288683602771363	0.00318517446069205	0.000143513203214696	0.00159953468082012	0.000145964092833163	0.000441241359023386	0	0.000292312189418299	0	0.00014427932477276	0	0.000145095763203714	0.000145074713477441	0	0.000144906535284741	0.000142146410803127	0	0.00070412617941135	0	0.000281452293836195	0.000140845070422535	0.000280544255856361	0.000138159712627798	0	0.000828614832205496	0	0.000135538086202223	0.000134354426978369	0	0	0	0.000534330750734705	0.000131891321551042	0.000263331138907176
6073	ÖMö1-7	0.00595238095238095	0	0.000183654729109275	0	0	0	0	0.000184979652238254	0.000369754113514513	0	0.000186428038777032	0.00109071077985821	0	0	0.000183722212015433	0.00183418928833456	0	0.000181061017562919	0.000181884321571481	0	0.000185425551641016	0	0	0	0	0.00182715147085693	0	0	0	0	0	0.000174307129161583	0	0	0	0.000173611111111111	0.000172532781228433	0	0.000344768143423548	0.0819894754710575	0.00186725513495162	0.00219113433338952	0	0	0.0030055101018534	0	0	0
6074	Ör-1	0.000156641604010025	0.000333500083375021	0	0.000175746924428823	0.00281195079086116	0.000174428745857317	0.0058972198820556	0.000170502983802217	0	0.000176616036736136	0	0.000511770726714432	0.000170590242238144	0	0	0.00153609831029186	0	0	0	0.000346921075455334	0	0	0.000322113061684651	0.000167252048837598	0.000330305532617671	0	0	0	0	0.000308546744831842	0	0.000640512409927942	0.000159108989657916	0.000636435958631663	0	0	0	0.00135623869801085	0	0.719647822057461	0.0142106889094841	0	0	0	0.0150806816468104	0	0.000153209744139727	0
6076	Rev-2	0.00728675525075011	0.00155807365439093	0.000134643866971859	0	0.000280151281692114	0.000687947165657678	0	0	0	0.000135299688810716	0	0.000405460197323963	0.000135153399107988	0	0.000136986301369863	0.000952899537163082	0.000136574706364381	0	0.000273972602739726	0	0.000140488901376791	0	0	0.00208536076741276	0	0	0	0.000142045454545455	0.00553898593949723	0	0	0.000415627597672485	0	0	0	0	0	0	0	0.250175389364389	0.00378841027080118	0	0	0	0.0086194715274834	0	0	0
6077	Rev-3	8.69489609599165e-05	0	0.000176087339320303	0	0.000175162024873008	0.000175223409847556	8.84173297966401e-05	0.0014954257565095	0	0.000264666960741067	0	0.00088999644001424	0.000533997864008544	0.000179581574930412	0.000267355850637198	0.000887390185464549	0	8.92458723784025e-05	0	0.000179195412597437	0.000189035916824197	0.000183402109124255	0.000270148581719946	0.0001808154778049	0	0.0419959566256203	0	0	9.1441111923921e-05	9.09090909090909e-05	0.000181818181818182	0.0016308779559663	9.07276356378153e-05	0	0.000183200512961436	0	9.19540229885057e-05	9.21234454168586e-05	9.21234454168586e-05	0.179438058748404	0.00228060572888159	0	0	0	0.00476858345021038	0.000276421266009398	9.22339051835455e-05	0
6085	Sparta-1	0.000277354042435168	0.000144759698899826	0.000139489468545125	0.000146842878120411	0.000146842878120411	0.00014421690222094	0	0.000282525780477469	0.000141984949595343	0.000425350914504466	0.000141783638168155	0.000555864369093941	0.00305725403001668	0	0.000846740050804403	0.00126386743434911	0.00013941168269901	0	0	0.00013696753869333	0.000138600138600139	0.000136128505309012	0	0.00013598041881969	0.000136351240796291	0.000136351240796291	0.000135135135135135	0	0	0.000132415254237288	0	0.00117401513175059	0	0.000260926288323549	0.000130958617077004	0	0	0.000128915817970865	0.000386747453912595	0.297515368852459	0.00665983606557377	0	0	0	0.00916164658634538	0.000126071608673727	0.000125328988595062	0.000251256281407035
6086	Sr:3	0.000254939451880178	0.0010605859737505	0.000127518490181076	0.00041407867494824	0.00041407867494824	0.00013156163662676	0	0.000128320287437444	0.000258397932816537	0.000128650456709121	0	0.00125754527162978	0.000377263581488934	0.000129032258064516	0.96901226597805	0.00178480367159612	0.000127307447485678	0.000258966722776123	0	0.000390218522372529	0.0001318391562294	0	0	0.000126103404791929	0	0.000127991808524254	0	0	0	0	0.000123609394313968	0.000984251968503937	0	0	0	0.000123395853899309	0	0	0.000373180743873616	0.00110226576852419	0	0	0	0	0	0.000124208172897777	0.000124331717021012	0
6087	Stu-2	0.00245221327967807	0.000830193498946293	0.000126198889449773	0.000252700739149662	0	0	0	6.2802235759593e-05	0	0	6.31991404916893e-05	0.00354318253717178	0.000126542233470421	0.000254695956701687	0.115292183152036	0.00283303953664064	6.379178361827e-05	0.00012675877804538	0.000191192403288509	0.000255395224109309	0.000129718510831496	0.000192122958693564	0.000318187603410971	0	0	0	0	0	0	0	0	0.00181261328833052	0	0	0	0	0	0	0.00143313139209172	0.000325626831650928	0.000455877564311299	6.45869663501905e-05	0	0	0	0.00122501611863314	6.4143681847338e-05	0
6088	Stu1-1	0.00166717187026372	0.00234338384627402	0	0	0.000157977883096366	0	0.000777846919726198	0.000154344806297268	0.0063654712001242	0.000465549348230912	0.000155183116076971	0.000930376802605055	0	0.000156936597614564	0.000156985871271586	0.00422601346063547	0	0	0.00015748031496063	0.00015802781289507	0.000159718894745248	0.000152858453072455	0	0	0	0.000302709247767519	0.000303030303030303	0.000303030303030303	0.000302114803625378	0	0	0.00102835316585867	0	0	0	0.000438724773325534	0	0	0.000579962302450341	0.0378571428571429	0.000857142857142857	0.000141803743618832	0	0	0.00070402703463813	0	0	0
6090	T1000	0	0.000166140554909453	0	0	0.000168890390136801	0.000495540138751239	0	0	0.000324306794227339	0.00016239038648912	0.00016239038648912	0.000321646831778707	0.000321646831778707	0.000163639338897071	0.00130208333333333	0.000806061583104949	0.000161786118751011	0	0	0.0001595914458985	0	0.00016010246557797	0	0	0	0	0	0	0.000479692996482251	0	0.000156911972383493	0.00140099626400996	0	0	0	0	0.000153539075694764	0.000309405940594059	0	0.309867814325238	0.00614817091915155	0.000304136253041363	0	0	0.00977546968076982	0	0.000153069034134395	0.000153256704980843
6091	T1010	0	0.00310146211785556	0	0.000304321363359708	0.000152160681679854	0	0	0.00183122234091256	0.000469998433338556	0.000153209744139727	0	0.00161498708010336	0.000161498708010336	0.000163559044815178	0	0.00446357404750518	0	0.000172950536146662	0	0	0.000193199381761978	0	0.000387221684414327	0.000566893424036281	0.000203500203500203	0.00610500610500611	0.000201045436268597	0	0	0.000407331975560081	0	0.00203915171288744	0	0	0	0.000222172850477672	0	0.000672947510094213	0	0.0826521344232516	0.000681198910081744	0	0	0	0.00200688073394495	0	0.000816993464052288	0
6092	T1020	0.000350099194771852	0.00107321726687336	0	0.00048750761730652	0	0	0.00221833041447752	0.000115915150110119	0.000233563003620227	0.00186567164179104	0	0.000574844791906185	0.000459875833524948	0.000118315191670611	0.142059336823735	0.00263127788582542	0.000225479143179256	0.00011037527593819	0.000111098766803688	0	0	0	0.00066188637617209	0	0.000336436021083324	0.000336436021083324	0.000111148160497944	0	0.000110963160230803	0.00021684918139434	0	0.00150943396226415	0.000108448107580523	0.000325344322741568	0	0.000108061378863194	0	0.000107112253641817	0.000214224507283633	0.501225620803581	0.00980496642864755	0	0	0	0.0151162790697674	0.000213972397560715	0	0.000213356091316407
6094	T1040	0.000492671511269861	0.000932587263522515	0.000143595634692705	0.00224755177396051	0.000642157649703002	0.000572819704997852	0.000287108814240597	0.000608272506082725	0.00230908791027544	0.000460758716019045	0.000153586238673015	0.000964630225080386	0.00305466237942122	0.000335289186923722	0.0212257100149477	0.000878734622144112	0.000864304235090752	0.000666222518321119	0	0.00113636363636364	0.00143061516452074	0	0.000780335544284042	0.000875082038941151	0.000706713780918728	0	0	0	0.00100321027287319	0.00310045473336089	0	0.000923147934456497	0	0.000443164192333259	0.000212947189097104	0	0.000529941706412295	0.0119789171058936	0.000479156684235745	0.398555788492895	0.00815280689494526	0	0	0	0.017384731670446	0.000265886732252061	0.00026476039184538	0
6095	T1050	0.0020595690747782	0.00181236673773987	0.000158344769344453	0.000158486977653336	0.000105657985102224	0	5.2620500947169e-05	5.21947909598622e-05	5.22220481487284e-05	0	0	0.0013117162495409	5.2468649981636e-05	0.000105357425064531	0.420242830228177	0.00260416666666667	0.000105379630117498	0	0.000105185652676975	0.000105202251328178	0.000321819352070371	0.000160788937721085	0.000425350914504466	5.21893429361724e-05	0	0.000110150355234896	5.30307047780665e-05	5.30307047780665e-05	0.000595141481361251	0.000156502686629454	0	0.00166484574163675	0	5.29436679373147e-05	0	0.000160582378760304	5.37721137817928e-05	0.000219394471259324	5.48486178148311e-05	0.142416735480319	0.00302780071566199	5.42564158211709e-05	0	0	0.00297996799293637	5.46239143497023e-05	0	0.000163371998039536
6096	T1060	0.00015616459748575	0.00166375509524998	0.000348918353105373	0.000366535324841932	0.000366535324841932	0	0	0.00432198811453269	9.67024465718983e-05	0.000378967314069162	0	0.00121065375302663	0.00102439932948408	0.00292486132123046	0	0.00246778173841514	0.000295159386068477	0	0.000517277053589903	0.000536711034778875	0.000394425453589272	0.000261028452101279	0.000334709360705121	0	0.000128485159964024	0.000385455479892072	0.000244200244200244	0.000122100122100122	0.000229700241185253	0.000109817702613661	0	0.00206812652068127	0.000123411082315192	0.000863877576206343	0	0	0	0.000742758108442684	0.000371379054221342	0.0885608856088561	0.00152691182084235	0	0	0	0.00201991054681864	0.000134807225667296	0.000415454923140839	0.000139664804469274
6097	T1070	0.00242020874300408	0.000787649653434152	0	0	0.000160642570281124	0	0	0.00198382420265527	0.000305203723485427	0.000304831580551745	0	0.00134932533733133	0.00194902548725637	0	0.491727941176471	0.00152532031726663	0	0.000302709247767519	0.000152230172020094	0	0.000157604412923562	0	0.00093167701863354	0	0	0.000158704967465482	0	0.000157257430413587	0.000157158573000157	0	0	0.00196939857597334	0	0	0	0.000153045607591062	0	0.000152137532329226	0	0.180332829046899	0.00423600605143722	0	0	0	0.00604777744179014	0	0.000302251775729182	0.000151906425641805
6098	T1080	0.000149633398174473	0.000156666144446185	0.000151837230488916	0	0.000161420500403551	0.000313873195229127	0	0.00260536398467433	0	0	0	0.00106302201974184	0.000151860288534548	0.00231196054254007	0.54273833359002	0.00152881822351322	0.000152253349573691	0.00193971948672038	0.000149476831091181	0	0	0.000152578577967653	0	0.000152114390021296	0.000155207201614155	0.00031041440322831	0.000152462265589267	0.000304924531178533	0	0	0.00014883167137967	0.000587026709715292	0.000295246530853262	0.000147623265426631	0	0.000295290122545401	0	0	0.000292483182217023	0.0014427932477276	0.00014427932477276	0	0	0	0	0	0.000432900432900433	0.000144550448106389
6099	T1090	0.000984898227183191	0.00134589502018843	0	0.000672494956287828	0	0	0.000316155548529877	0	0	0	0	0.00216383307573416	0	0	0.39017521902378	0.00434108527131783	0	0	0.000607164541590771	0	0	0	0	0.0126025791324736	0	0	0	0	0	0	0	0.0025273799494524	0	0.000560067208064968	0	0	0.000274649821477616	0	0.000549903766840803	0	0	0	0	0	0	0	0.000260416666666667	0
6100	T1110	0.00315590153587208	0.0015625	0	0.000467726847521048	0.000233863423760524	0.000221336874723329	0.0052504922336469	0	0	0.000219346347883308	0.000219346347883308	0.000857449088960343	0.000428724544480171	0.000220264317180617	0.677184466019418	0.00264026402640264	0	0.000231320842007865	0.000452181777074384	0	0	0.000210570646451885	0	0	0	0.00126635711270578	0	0	0	0.000205676676264912	0	0.00225687320475995	0	0	0	0	0.000398565165404544	0	0.00278662420382166	0.00409197194076383	0	0.000194779898714453	0	0	0	0	0	0
6101	T1120	0.000182107898930116	0.00375320395459539	4.50876955678795e-05	0.000179815688918858	0	4.48410385184521e-05	4.47467334884553e-05	0	8.92299455697332e-05	0	4.45136879590474e-05	0.000756597979438337	0.00111264408740932	4.46608012147738e-05	0.0400992511852541	0.00430882870207527	8.82184288297825e-05	0.00013137727173199	0.000131862335721507	0	0	0.000133428215619996	0.000175246440306681	0.00512286185638621	0.000179565451607111	4.48913629017777e-05	0.000130508548309914	4.35028494366381e-05	0	0	0	8.60030101053537e-05	0	4.33726578764747e-05	0	4.37521876093805e-05	0	0.000938253954070235	8.93575194352605e-05	0.298226015460923	0.00674739711336521	4.40683941477173e-05	0	0	0.00704478147716055	4.41657097429556e-05	4.39966562541247e-05	8.82339965588741e-05
6102	T1130	0.000117082308863131	0.00131531746980749	0.000113571834185122	0	0.000371287128712871	0.000115380177685474	0.000115848007414272	0	0.000231187145994683	0.000117896722471115	0	0.000456100342075257	0	0.00023693875133278	0.0124957010202912	0.00216721797650279	0.000114692051840807	0	0.000117219552221311	0	0	0	0.000337078651685393	0	0	0	0	0	0.00125241944665832	0.000446478401607322	0	0.00100513736877373	0	0.000223438721930511	0	0.000113199003848766	0.000110290062865336	0	0	0.260142154182613	0.000109349371241115	0	0	0	0.000216684723726977	0.000110852455381887	0.00032847914157451	0
6104	T1160	0.000330087473180393	0.00307580966166094	0.000348979235735474	0.000192529842125529	0.000192529842125529	0	0.00142984807864164	0.00122078828043251	0.000175654312313367	0.000353544281421248	0	0.000174064403829417	0.000174064403829417	0	0.000530316422131872	0.00229438757500882	0.000180082838105529	0.000361794500723589	0.00035486160397445	0.000353481795687522	0	0	0	0.000169923534409516	0	NA	0	0	0	0	0	0.00200803212851406	0	0	0	0.00033167495854063	0.000163826998689384	0	0.000655200655200655	0.146517213771017	0.0044835868694956	0	0	0	0.00441222817522849	0	0.00015852885225111	0.000158957240502305
6105	T450	0.00132528346340745	0.000624609618988132	0.00104712041884817	0.00428849902534113	0.000194931773879142	0.000178284899269032	0.000168976005407232	0.000538696354821332	0.00236546422235364	0.000573175391669851	0	0.00891300135632629	0.001356326293354	0.000211148648648649	0.351887152115898	0.00124135485015074	0	0	0	0.000449842555105713	0.00253164556962025	0.000266737796745799	0.000458085203847916	0.00118287201324817	0.000527426160337553	0	0.000233972859148339	0	0	0	0	0.00240500240500241	0	0.000994530084535057	0.000523834468308015	0.000528960592435864	0.000568020448736154	0.00127323656735421	0.000509294626941686	0.0858335507435429	0.0026089225150013	0	0	0	0.00192466318394281	0	0.000890471950133571	0.000293772032902468
6106	T460	0.00129274885415442	0.00109449106165633	0	0.000126550240445457	0.000379650721336371	0.00036036036036036	0.000119303268909568	0	0.000118708452041785	0.000240905805829921	0	0.0012892639474918	0.000117205813408345	0.0001220703125	0.00294498763105195	0.00305164319248826	0	0	0.000117799505242078	0.000117495006462225	0.000116808784020558	0.000113533151680291	0.000454700466067978	0	0	0	0.000115901715345387	0.000115901715345387	0.000114995400183993	0	0	0.00258688561466652	0	0	0	0.000228284442415249	0	0	0.000226500566251416	0.337269617040062	0.00640105948570798	0	0	0	0.0128750681942171	0.000110889332446219	0	0
6107	T470	0.00148892611204169	0.0023121387283237	0	0	0	0	0	0	0	0.000372925601342532	0	0.00643500643500643	0	0.000375727972947586	0.530343007915567	0.00283393160778387	0	0.0158821278224263	0.00433308214016579	0.000376647834274953	0.00924528301886792	0	0	0	0	0.000181554103122731	0	0	0.000182381907714755	0	0.000178922884236894	0.00177304964539007	0	0	0	0	0.000172890733056708	0	0.000173671413685307	0.0441998306519898	0.000846740050804403	0.000168152009416513	0.000168690958164642	0.000167532249958117	0.00150050016672224	0.000168067226890756	0.000166833500166834	0.000499085010813509
6108	T480	0	0.000870170553428472	0	0	0.000723719920390809	0	0	0.00123239436619718	0.000176803394625177	0	0.00017822135091784	0.000883080183680678	0	0.00144274120829576	0.0418705818379554	0.00325320802457979	0	0	0	0	0	0.000173611111111111	0.000171614896172988	0	0	0.000342055755088079	0.000338352224665877	0.000169176112332939	0	0	0	0.0011526428453812	0	0	0.000327815112276676	0	0	0	0.000479692996482251	0.181333333333333	0.00596078431372549	0	0	0	0.00339296730413325	0.000153022188217291	0	0.000605693519079346
6109	T510	0.000192437217357837	0.000512242598094458	0.000223463687150838	0.000805894542942666	0.000345383375546857	0.000328048113723346	0.00011004732034775	0.000229384103681615	0.000986193293885602	0.000350017500875044	0	0.00272350503256365	0.000473653049141504	0.000375563345017526	0.179396295449348	0.00175669740887132	0.000119674485399713	0.000118934348239772	0.000126454223571067	0.000520833333333333	0.000316455696202532	0.000307644977695739	0.000269978401727862	0.000406118857452281	0.000309645455952934	0.000154822727976467	0.000142633005277421	0	0.000135740464232388	0	0	0.00242787774921451	0.00213310580204778	0	0	0	0.0003385240352065	0.00727428326914848	0.000285266010554842	0.422369843967249	0.00942376023482157	0	0	0	0.0127746550843127	0.000349283967865875	0.00016926201760325	0.000168890390136801
6111	T530	0.000493015612161052	0.002081526452732	0.000337780780273602	0.000553199336160797	0	0.000171408981830648	0.00034447123665174	0.000167448091091762	0.000173010380622837	0.000352112676056338	0	0.000685871056241427	0.000342935528120713	0.000177714590367869	0.0640587632388111	0.00290151903055129	0	0	0.000362581580855693	0.000359518245550962	0.000350201365785327	0.00016493485073396	0.000328299409061064	0.000335739466174249	0.00016608536787909	0.00049825610363727	0	0.000339155502798033	0	0.000327868852459016	0	0.00180121172425086	0	0.000488599348534202	0	0	0	0	0.000323206205559147	0.267219787100814	0.00485284909204759	0.00046875	0	0	0.00578577013291634	0.00384738698300737	0.000318928400574071	0
6112	T540	0	0.000176740897843761	0	0	0.000186323830817962	0	0.000175839634253561	0.000171850833476542	0	0.000357717760686818	0.000178858880343409	0.00104950148679377	0	0	0.083984375	0.00159517901453385	0	0.00202280250091946	0	0.000178189593727726	0	0	0	0	0	0.000175530981218185	0	0.000538020086083214	0	0	0	0.0019140421089264	0	0.000174064403829417	0	0.000176553672316384	0	0	0	0.459478260869565	0.00956521739130435	0.000171614896172988	0	0	0.0146315972827034	0.00319432120674357	0	0
6113	T550	0.000196270853778214	0.00144628099173554	0.00019712201852947	0	0	0.000204081632653061	0.00221238938053097	0.00117855038302887	0.000197941409342835	0	0	0.000981932443047918	0.00137470542026709	0.000202061022428773	0.000804343454655138	0.0024	0.000413821642871922	0.000204457166223676	0.000399520575309628	0	0.000199242877067145	0	0.000191350937619594	0	0.000194628260023355	0.000194628260023355	0	0	0	0	0.0001906941266209	0.00264250660626652	0.000188821752265861	0.000188821752265861	0	0.000378429517502365	0.000931966449207828	0	0.000187125748502994	0.200037009622502	0.000185048112509252	0	0	0	0	0.000184399778720266	0.000182915675873422	0
6114	T570	0.000186601977980967	0.000394088669950739	0.000572519083969466	0.000208246563931695	0	0	0.000387296669248644	0.000189286390308537	0	0.000385059684251059	0	0.000189897455374098	0.00170907709836688	0.000583090379008746	0.176955521472393	0.00076103500761035	0	0.000199920031987205	0	0.000191938579654511	0.000190657769304099	0	0	0.000183722212015433	0.000184365781710914	0.000184365781710914	0	0	0	0	0	0.00144066270484423	0	0.000179920834832674	0	0	0.000178890876565295	0.000181488203266788	0	0.484026414420846	0.0121363555238265	0	0	0	0.0140721196130167	0	0	0
6115	T580	0.00127280441238863	0.000478869867113612	0	0.00188628402047966	0	0	0.000499251123315027	0.000122443981878291	0	0.000122684333210649	0	0.00114649681528662	0.000636942675159236	0.000811688311688312	0.00403378293205597	0.00131061598951507	0.000280072818932923	0.00012853470437018	0.000927889713679746	0.000138985406532314	0	0	0.000322841000807103	0.000488997555012225	0	0	0	0	0.000162127107652399	0	0.000158002844051193	0.00374665477252453	0	0.000887784090909091	0	0.000183519911910442	0.000218435998252512	0.0194097841156665	0.000396118043176867	0.424388435878428	0.02353595255745	0	0	0	0.0162020490826781	0	0.000190912562046583	0
6118	T610	6.79440141323549e-05	0.00169264405106143	0.000139256370978972	7.0318542999789e-05	0.000281274171999156	0.000209951711106446	0	0	7.04076603534464e-05	0.000141995030173944	0.000141995030173944	0.00136073909618277	0.000716178471675141	0.00021655958998051	0.000212344280860702	0.00204715516024283	0.000143379453724281	0	0.000217233888486604	0.000437349661054013	0.00015343306482547	0.000149253731343284	0.00021917007597896	7.31850117096019e-05	0.0001499700059988	0.0304439112177564	0.000150670483652253	7.53352418261263e-05	0	0.000147786891302741	7.38934456513707e-05	0.0011756925563965	0	0.000294963498267089	0	0.000151114469210427	7.49232037161909e-05	0.000150342028113959	0.000300684056227918	0.188896261888963	0.0021381700213817	0	0	0	0.00354664610639938	0.000150127608467197	0.000150026254594554	0.000149354043760735
6119	T620	0.0066653724195949	6.64275275674239e-05	0.000130369597809791	6.5291198746409e-05	6.5291198746409e-05	0	0	0	0.000326306858970176	0.000197303518579415	0.000131535679052943	0.00282857518747533	0.000197342454940139	0.000132996409096954	0.0271889400921659	0.00138203356367226	6.75493109970278e-05	0	6.73491379310345e-05	6.76315433518193e-05	0	0	6.91515109605145e-05	0.000136770840456815	7.11946461626086e-05	7.11946461626086e-05	0	0	6.98812019566737e-05	0.000138083402375035	6.90417011875173e-05	0.00171750480901347	6.92856647959537e-05	0	0	7.01754385964912e-05	7.10378631810755e-05	0.000988421349901158	7.06015249929399e-05	0.576458036984353	0.0113086770981508	0	0	0	0.0153846153846154	0.00014157287463722	7.08064858741061e-05	7.0506944934076e-05
6122	T670	0.000488758553274682	0.000544736483725998	0.000140627197299958	0.00076010945576163	0.000152021891152326	0.000133297787256732	0.000287811195855519	0.00256045519203414	0.000146929180135175	0	0.000140884756269372	0.00118483412322275	0.000592417061611374	0.000156079288278445	0.000438340151957919	0.00125017363522711	0.000477251034043907	0	0.000313430496787337	0.000650512278419255	0.000473260766682442	0	0.000741427247451344	0.00018875047187618	0.000712589073634204	0.0137767220902613	0.000441501103752759	0.00022075055187638	0.00018723085564501	0	0	0.00125052105043768	0	0.0010231225700839	0	0	0.00049480455220188	0.00569735642661805	0.000455788514129444	0.17411003236246	0.00970873786407767	0	0	0	0.00614010605637734	0.000224164985429276	0.000223463687150838	0.000679040289723857
6123	T680	6.99643181977192e-05	0.000504577236358394	7.0412617941135e-05	0.000212194086858113	0.000141462724572075	7.07463742483198e-05	0.00014208581983518	0.000141292829388909	0.000141542816702052	0	7.1007597812966e-05	0.00158068688029889	0.000215548210949849	0	7.20564922899553e-05	0.00150602409638554	0	0.000216778668978972	0	0	0.000230733733271804	0	0	7.40850496369833e-05	7.46212969181404e-05	0.000149242593836281	0.000150364634238027	7.51823171190136e-05	7.43218134522482e-05	0	7.42335387127904e-05	0.00214132762312634	7.40631017627018e-05	0.000222189305288105	0	0.000225360576923077	7.53068755177348e-05	0.000227014755959137	0.000151343170639425	0.648229922909962	0.0119003068632587	0	0	0	0.0151121966112044	0.000149655791679138	0	7.4794315632012e-05
6124	T690	0	0.00165418770677346	0	8.68960722975322e-05	8.68960722975322e-05	0	0	0	0	8.7719298245614e-05	8.7719298245614e-05	0.0004403734366743	0.00017614937466972	8.87941751021133e-05	0.00318951005581643	0.00150749312760486	0	0	8.96619743566753e-05	0	9.19878576027964e-05	0	0	0	0	0	9.08512764604343e-05	0	9.18020747268888e-05	9.00009000090001e-05	0	0.0011650833482703	0	0	0	0	9.23702198411232e-05	0.000280452463307469	0	0.382259865971705	0.0097728965003723	0	0	0	0.00760706235912847	0	9.24129008409574e-05	0
6125	T710	0.000156445556946183	0.0106347623795281	0.000157554750275721	0.000526592943654555	0.000175530981218185	0.000327815112276676	0.000158805780530411	0.00123992560446373	0.000309597523219814	0.000314218381775334	0	0.00075551526140828	0.000151103052281656	0.00015748031496063	0.00122567795311782	0.00678323786554115	0	0.000156347717323327	0.000781738586616635	0.000467726847521048	0	0.000150489089541008	0.000304692260816575	0.000295639320029564	0.000313922461152095	0.0271542928896563	0	0	0.000307266861269012	0	0	0.00103336285798642	0.000149097957357984	0.000298195914715968	0.000300525920360631	0.000149409831166891	0.000150037509377344	0	0.000153327200245324	0.127906976744186	0.0027182120205376	0	0	0	0.00410583941605839	0.000151929504709815	0.000151492198151795	0.000306278713629403
6126	T720	0.000197941409342835	0.00127849989345834	0.00020550760378134	0.000695410292072323	0	0.000223914017017465	0.00470286447199658	0.00062879899392161	0.000214270409256482	0.00109601052170101	0	0.00731299623903051	0.000417885499373172	0.000662983425414365	0.087070091423596	0.00216825672159584	0	0	0	0.00045004500450045	0	0	0.00106723585912487	0.000211729832733432	0.000438212094653812	0	0.000211550666384599	0	0	0.000206015657189946	0.000206015657189946	0.00125838926174497	0	0.000838222967309304	0.000209555741827326	0	0	0	0	0.289012398460881	0.000427533133817871	0	0	0	0	0.000216450216450216	0	0.000218722659667542
6128	T740	0.00222314853411144	0.012317055499203	0.00014052838673412	0.000764292265362275	0.000458575359217365	0.000146177459435755	0.000429491768074445	0.00014110342881332	0.000720876585928489	0	0.000432900432900433	0.00113298399660105	0.000283245999150262	0.000603500301750151	0.341435016737011	0.00257584430452204	0.000294290759270159	0.00015098897780462	0.000309885342423303	0.000771604938271605	0.000323572237502022	0.000293040293040293	0.000449370880766926	0.000304878048780488	0.00757341576506955	0.0911901081916538	0.000152276534186082	0	0.000294594196494329	0	0.000289100896212778	0.00163132137030995	0	0.000448229493500672	0	0.000437828371278459	0.00014801657785672	0.000149947518368571	0.000449842555105713	0.496502455722578	0.000744158356898348	0	0	0	0.000443066016836509	0.000303306035790112	0	0.000461183704842429
6131	T780	0.000172028212626871	0.0024400871459695	0.000249667110519308	0.000526085050416484	0.00149057430951337	0.000169764875647229	0	0.00107402511566424	0	0.000165823729375674	0	0.000739280433711188	0	0.000250312891113892	0.117260319573901	0.00263961065742803	0.0001640016400164	8.07884957182097e-05	0.000241818474931485	0.000161616161616162	0.000163961305131989	8.18866688503112e-05	0.00032927230819888	0.000244997958350347	0	0.0293404664381844	8.42815002107038e-05	0	0.000168307666414205	8.30564784053156e-05	8.30564784053156e-05	0.00065827367728133	0.000164975666089252	0.000164975666089252	0	8.30978893136114e-05	0	0.000165823729375674	0.00132658983500539	0.195940928966257	0.00371256496988697	0	0	0	0.00501933678927014	0.000330223726574754	8.23994726433751e-05	0.000165207335205683
6132	T790	0.00157282164202579	0.00153206390895163	0.000104733975701718	0.000800457404230989	0.000114351057747284	0	0.000105831304899989	0.000103842159916926	0.00137116337939036	0.000535446562433069	0	0.000711960943856794	0.000711960943856794	0.000106553010122536	0.412758367432588	0.00239309124960982	0.000103273778787566	0.00157265674145523	0.000211416490486258	0.00052820621170505	0.000108143181572402	0.000103284445362528	0.000310398344542162	0.000103029054193283	0	0.00446001911436763	0	0.000103928497193931	0	0.00202963263649279	0.00010148163182464	0.00152905198776758	0	0.000511927920548787	0	0.00020550760378134	0	0	0.000206611570247934	0.0589916309450908	0.00122473974280465	0	0	0	0.00195916683852341	0.000208420175072947	0	0.000310334126409434
6133	T800	0.00182315405651778	0.000969932104752667	0.00037397157816006	0.00103562551781276	0.000828500414250207	0.000383729854182655	0	0.000184569952011812	0.00056390977443609	0	0	0.000556379821958457	0	0.000194099378881988	0.000367242012486228	0.000548446069469835	0.000185219485089831	0	0.000194325689856199	0	0	0.000184808722971724	0.000185425551641016	0.000187758167480285	0.000388123423248593	0.0199883562973025	0.000190912562046583	0	0	0	0	0.00149086843086098	0.00018758206715438	0.00018758206715438	0	0	0	0.000740329446603739	0.000555247084952804	0.12921751615219	0.00628140703517588	0	0	0	0.0044826967903891	0.000183351668500183	0.000182915675873422	0.000185391175380052
6134	T810	5.59879066121718e-05	0	5.6414306668171e-05	0.000113359405996713	5.66797029983563e-05	5.64971751412429e-05	0	0.000961756053405748	5.66668555561852e-05	5.70092925146799e-05	5.70092925146799e-05	0.000920916311730172	0.000172671808449407	5.80484123759215e-05	0.000981750981750982	0.00103597122302158	0.000116387337057728	0.000291324360543029	0.000175428337524121	5.87371512481645e-05	0.000122458976242959	0	5.93401376691194e-05	0.000119026364339701	0	6.02736423362064e-05	6.04777744179014e-05	0	0	5.97871577185221e-05	0.000119574315437044	0.000711321873147599	5.95415302173266e-05	0.000119083060434653	6.00420294205944e-05	0.000181148481371898	0.00241138172172655	6.05656834837381e-05	0.00236206165586579	0.290503129513722	0.00481463649494463	0	0	0	0.00743425903170312	0.000120619986731801	6.0313630880579e-05	6.01648516936406e-05
6136	T840	0	0.000183016105417277	0.000172950536146662	0.00137201097608781	0	0.000183688464364438	0.000175561797752809	0	0.000353045013239188	0.000357589844448418	0	0.00119027376296548	0	0.00018034265103697	0.000513610683102209	0.00288233299423533	0	0	0.000708089927420782	0	0.0001776514478593	0	0	0	0.000171998624011008	0.00120399036807706	0.000168095478231636	0	0	0.000163212012404113	0	0.00132604011271341	0.00033478406427854	0.00016739203213927	0.000165425971877585	0.000331345261762757	0.000167280026764804	0	0.000681431005110733	0.346528010734653	0.00771553170077155	0	0	0	0.0116318850496066	0.00017307026652821	0.00034494653328734	0.000175839634253561
6137	T850	0.000630318310746927	0.00259193260975215	0.000155376009944065	0.000506329113924051	0.000506329113924051	0	0.000156519017060573	0.00183739090491502	0.000311866521128957	0.000313873195229127	0.000156936597614564	0.00107758620689655	0.000307881773399015	0.00063663854846411	0.000462891529085018	0.00257771038665656	0	0	0	0.000315308213778969	0.000161864681126578	0.000458575359217365	0.000307644977695739	0.000154154462771697	0	0.0251192368839428	0.00031501023783273	0.00031501023783273	0.000156298843388559	0.000457456541628545	0.000152485513876182	0.00153374233128834	0	0.000154942671211652	0	0.000303997568019456	0.000613402852323263	0.000458855919241358	0.000611807892321811	0.147543461829176	0.0054421768707483	0	0	0	0.00450585761489937	0.000303352040042469	0.000304738686576261	0.000153045607591062
6138	T860	0	0.00133132155853377	8.49184782608696e-05	8.882572392965e-05	0.0001776514478593	8.65351332641052e-05	0	0	0.000252376545806343	0	8.42743974380583e-05	0.000914760914760915	8.31600831600832e-05	0	0.358503230136756	0.0024921083236418	8.23045267489712e-05	8.08799741184083e-05	8.0945442771572e-05	8.13074233677535e-05	0	8.08472794890452e-05	0.000161590046053163	8.02890405459655e-05	0	0.00121536217792902	0	8.14863102998696e-05	0.000244538637104663	0.000240905805829921	8.03019352766402e-05	0.000238777459407832	0	0	0	0	0.000158692374831389	0	0	0.000788892395077311	7.88892395077311e-05	7.8610172156277e-05	7.89515237644087e-05	0	0.00023616468550736	7.90014220255965e-05	0.000237398116641608	7.91514959632737e-05
6140	T880	0.00017223561832587	0.00182949140139041	0	0.000381898033225129	0.000381898033225129	0.000355555555555556	0.000170881749829118	0.00434564599699148	0	0.000169204737732657	0	0.000488758553274682	0.000325839035516455	0	0.000331180659049512	0.00292682926829268	0.000166583374979177	0	0	0.00031862354628007	0.000161290322580645	0	0.000312695434646654	0	0.000318066157760814	0.0345101781170483	0.000156494522691706	0	0.000311477962934122	0	0	0.00222849502302778	0	0.000298552022689954	0.00015053439710974	0	0.000296956198960653	0.000303076223670253	0.000151538111835127	0.297643900984193	0.00581568744407993	0.000144801621778164	0	0	0.00852272727272727	0.000299625468164794	0.00014903129657228	0.000149253731343284
6141	T890	0	0.000312467451307156	0.000312207305650952	0.00074834295488561	0.00010690613641223	0.000106360348861944	0.000106655290102389	0	0.00032797638570023	0.000442477876106195	0	0.000443704936217415	0.000110926234054354	0.000230547550432277	0.727095739807604	0.000456516776991554	0.00024443901246639	0.000119246362985929	0.000242101440503571	0.000123716441915131	0.000281293952180028	0	0.000546448087431694	0	0.000315159155373464	0	0.000143225436837582	0.000429676310512747	0.000563142334224975	0.000134318334452653	0.000134318334452653	0.00179186767746382	0.000137494843943352	0.000274989687886704	0.000146842878120411	0.000142979696883043	0.000152137532329226	0.000439045807112542	0.000439045807112542	0.124505928853755	0.00304043782304652	0.000298373862449649	0	0	0.00539036689271431	0.000313430496787337	0	0
6142	T900	0.000159642401021711	0.00116009280742459	0.000159438775510204	0.00053134962805526	0.000354233085370174	0.000492287495897604	0.000161290322580645	0.00159337157425112	0.000162919517758227	0.000162813415825464	0.000162813415825464	0.000636132315521629	0.000159033078880407	0.000496688741721854	0.000312548835755587	0.00185356811862836	0	0	0	0.000329706561160567	0.00017149717029669	0.000159872102318145	0.000321491721588169	0.00032916392363397	0.000168776371308017	0.0290295358649789	0	0	0.000325573823864561	0	0	0.000486854917234664	0	0.000327707684745207	0	0	0	0.000970245795601552	0.000646830530401035	0.162944322113872	0.0061340044039006	0	0	0	0.00420037336652147	0	0.000159464200287036	0.00032626427406199
6145	T930	0.000742390497401633	0.000617474529175672	0.000147340503904523	0.000327600327600328	0.000327600327600328	0.000151469251741896	0.000298373862449649	0.00219426565242832	0.000300525920360631	0.0002999400119976	0	0.000440722785368004	0.000146907595122668	0	0.000145793847499636	0.00230913551739068	0	0	0.000464468183929401	0.000464900046490005	0.000479846449136276	0.000296779937676213	0.000300435631665916	0.000302343159486017	0	0.0136032900980702	0.000156788962057071	0.000156788962057071	0	0.000150217815832958	0	0.00151837230488916	0.000152671755725191	0.000610687022900763	0	0.000449775112443778	0.000303076223670253	0.000152625152625153	0.000305250305250305	0.20141077592676	0.00045024763619991	0	0	0	0.000147994672191801	0.000302526092875511	0.000150670483652253	0.000308308925543395
6148	T960	0.000566652500354158	0.000421940928270042	0	0.000568747333996872	0.000142186833499218	0.000410004100041	0	0	0	0.000267343937976206	0	0.000790097445351593	0.000263365815117198	0	0.0035799522673031	0.000661725780836421	0.000131199160325374	0	0.000133779264214047	0.000268636668905306	0.000137969094922737	0	0	0	0	0.0052111903455842	0	0.000136817622109728	0	0.000134661998384056	0	0.000268132457433972	0	0	0	0	0	0.000135906496330525	0.00135906496330525	0.193887168439478	0.00336609667429649	0	0	0	0.00550409450933011	0.000269687162891046	0.000268384326355341	0
6149	T970	0.000265498473383778	0.00194290838439695	0.000307125307125307	0.00136612021857923	0.000170765027322404	0.00014573010784028	0.00047117951939689	0.00259621258399511	0.000320821302534488	0.000152741713762028	0	0.000805152979066023	0.00112721417069243	0.00221351949599864	0.10734642178594	0.00044930357945185	0.000348675034867503	0	0.000493908462298321	0.000346500346500347	0.000496770988574267	0	0.000395961195802811	0.0001998001998002	0.00103600103600104	0.0152810152810153	0.00072463768115942	0	0.000406091370558376	0	0	0.00357541899441341	0	0.000874890638670166	0	0.000229673863114378	0.00056290458767239	0.00558943089430894	0.00101626016260163	0.206301747930083	0.00919963201471941	0	0	0	0.00659077291791492	0.000235017626321974	0.0004778972520908	0
6150	T980	0.000165152766308836	0.00521008403361345	0.000160076836881703	0	0.00017223561832587	0	0	0.00157654106889484	0	0.000320410124959949	0.000160205062479974	0.000782350179940541	0.000469410107964325	0.000318826717678941	0	0.00352166590108712	0	0	0	0.000155642023346304	0.000318522057652492	0	0.000300210147102972	0.000605235285217128	0.000155183116076971	0.00155183116076971	0.00015460729746444	0	0.000152601861742713	0.000149365197908887	0	0.00180126088261783	0	0.000451195668521582	0	0.000296823983377857	0.000296647878967665	0.000297885016383676	0.000446827524575514	0.112950058072009	0.00174216027874564	0.00043122035360069	0	0	0.00345075485262401	0.000291587694999271	0.000290233638078653	0.000147427392009435
6151	T990	0.000321595111754301	0.00453294479520803	0	0	0.000162786911932281	0.000157878118092832	0.00702576112412178	0.000153468385512584	0	0.000153092467850582	0.000153092467850582	0.00120481927710843	0.000150602409638554	0.000304645849200305	0.27489013486892	0.00319440219044722	0	0	0	0.000300571085061617	0	0.000152835090936879	0.00015316281206923	0.0110294117647059	0	0	0.000155593589544111	0	0	0	0	0.00151630022744503	0	0	0	0.000153515505066012	0.000305576776165011	0	0.000154130702836005	0.15869365225391	0.00352652560564244	0	0	0	0.00538378710967543	0	0	0
6153	TAA 03	0.000824628916987356	0.000442935183818101	0	0.000148787382829936	0.000297574765659872	0	0	0	0	0.000146929180135175	0	0.000760456273764259	0.00091254752851711	0.000304924531178533	0.00015008254539997	0.00313526425798746	0.000153280196198651	0.000154225786551511	0.000153233220962305	0.000307314074984634	0.000177999288002848	0.000172057811424639	0.000478240076518412	0.000158328055731476	0	0	0	0	0	0	0	0.000798849656494648	0.000160565189466924	0.000160565189466924	0.000161629222563439	0	0	0	0.000164419598816179	0	0.000160720025715204	0.000162522346822688	0	0	0.00016739203213927	0	0.000322945260778298	0.00353073342962606
6154	TAA 04	0.00160771704180064	0.000600240096038415	0.00271157414014557	0.000311477962934122	0	0.000292697204741695	0.000143636885952313	0	0	0.000141362736782584	0	0.000277315585135885	0.000277315585135885	0.000141643059490085	0.00127551020408163	0.00196215837421163	0	0.000285632676378178	0.000426318033252807	0.000283848992336077	0.000291332847778587	0	0.000287562904385334	0.000137969094922737	0.000290360046457607	0.000290360046457607	0.000142612664004564	0.000285225328009127	0.000284900284900285	0.000273635244219455	0.000136817622109728	0.00136091453456723	0	0	0.000278901129549575	0	0.000271923861318831	0.000139879703455029	0.000279759406910057	0.190338164251208	0.00469289164941339	0	0	0	0.00789115646258503	0.000136425648021828	0.00013575889220744	0.000272479564032698
6163	TAA 14	0.00129082225377566	0.00121572335539646	0.00141935483870968	0.00056290458767239	0.000281452293836195	0.000133386688008537	0.000131700250230475	0.000128633907898122	0.00025953802232027	0.000262191924488726	0.000393287886733089	0.000126135216952573	0	0.00013005592404734	0.00178525886253507	0.00281006514241921	0.000388651379712398	0.000131078778345786	0.000392362019356526	0.000525486074619023	0	0.000127258844489692	0.000511247443762781	0	0	0.000129600829445308	0	0	0	0	0	0.00100075056292219	0	0.000251035521526296	0.000124875124875125	0.00012465719272002	0	0	0.00012639029322548	0.0802257114818449	0.00159470068694799	0.000121639703199124	0	0	0.00233961334810984	0.000124054087582186	0	0.00012453300124533
6166	TAA 17	0.000282545737091192	0.00222317842799771	6.89084895259096e-05	0.00036231884057971	0.000217391304347826	0	0	0	0.000274630964641263	0	6.90798563138989e-05	0.00102613216582296	0.00088931454371323	0	0.00020614306328592	0.00458998424333767	6.7842605156038e-05	0.000133288903698767	0	0.000335232986925914	0.000136100714528751	0	0.000409892061757071	6.82360968952576e-05	0	6.9199363365857e-05	0.000208971858456395	0	0.000138869601444244	6.88041832943443e-05	0	0.000885076252723312	0	0	0	6.87237990516116e-05	0	0	0.000340622658219225	0	6.74172453313558e-05	6.74490759476595e-05	0	0	0.000270325065891735	6.79855870555442e-05	0.000135492175326875	0.00176486559869671
6169	TÅD 01	0.00149120190873844	0.000637145587766805	0.000309789343246592	0.0235414534288639	0.000341180484476288	0	0.000313381385145722	0.000309214594928881	0	0.000318369945877109	0	0.00217391304347826	0.00062111801242236	0.000327118089630357	0.000309693403530505	0.00307031010132023	0	0	0.000335795836131632	0.000659848234905972	0	0	0	0.000320924261874198	0	0	0	0	0.000322268772155978	0	0	0.00160978750804894	0	0	0	0	0	0	0.000961230374879846	0	0.000628930817610063	0	0	0	0	0	0	0.00449726951493736
6172	TÅD 04	0.00134228187919463	0.00225872689938398	0	0.00665631240292878	0.000221877080097626	0	0	0	0.000610624872786485	0.000406091370558376	0	0.000785083415112856	0.000196270853778214	0.000628667225481978	0	0.00210647261585599	0	0	0.000622277535780958	0.000410509031198686	0.000429737859905458	0	0	0.000200120072043226	0.000205676676264912	0.000205676676264912	0	0	0	0.000195694716242661	0	0.000997605746209098	0	0.000404448938321537	0.000384911470361817	0.000386324125941665	0	0	0.000803697006228652	0	0.000579486188912498	0.000192529842125529	0	0	0.000193236714975845	0	0.000403877221324717	0.00309725376832542
6173	TÅD 05	0.00065196131696186	0.000657606313020605	0	0.00011153245594468	0.00011153245594468	0.000106997646051787	0.000212652844231792	0	0.000209424083769634	0.000419595090737438	0.000209797545368719	0.000621955011920804	0	0.000105876124933827	0.000211193241816262	0.00156608895385258	0.000102511532547412	0	0.000203334688897926	0.000305872756933116	0.000207447360232341	0	0	0.000305467874961817	0.000103551827689759	0.000207103655379517	0.000313119716104791	0	0	0	0	0.00131392763290883	0	0.00040440804772015	0.000204164965291956	0	0.000200180162145931	0	0.000403836446239273	0	0	0	0	0	0	0.00010048231511254	0.000199860097931448	0.000200501253132832
6174	TÅD 06	0.00149887584311766	0.00110118683469962	0	0.0158437730287399	0.000368459837877671	0	0	0	0.000461201429724432	0.000345980855725983	0	0.000790067720090293	0	0.00034546292031322	0.000342543959808175	0.00225937641211026	0	0.000110619469026549	0.000333518621456365	0.000111769308147983	0.000113007119448525	0.000221263414094479	0.000110265740434447	0.000219466695928893	0	0.000223289047672212	0.000111694404110354	0.000111694404110354	0.000111482720178372	0	0	0.00109086942293008	0.000108956199607758	0.000544780998038788	0	0	0.000108459869848156	0	0.000434782608695652	0.00118394144871381	0.000107631040792164	0	0	0	0.000214961306964746	0.000323275862068966	0.000108084738434933	0.00226171243941842
6177	TÄL 03	0.000420035703034758	0.00273023206972593	0	0.000317830278631211	0.000423773704841615	0.000205676676264912	0	0	0	0.000204331834899877	0.000102165917449939	0.00120409391932571	0.000100341159943809	0.000103018440300814	0.000505101525406607	0.00429270240590995	0	0.000101337657073368	0.000306623058053966	0.000204436266993765	0	0.000202326757713708	0.000101884870096791	0.000407871928214541	0.000104242676951944	0	0.000210150257434065	0.000105075128717033	0.000104766893661603	0.000102880658436214	0	0.00102322725877417	0	0.000102965403624382	0	0	0	0.000207965061869606	0.000207965061869606	0.136415113765057	0.0021620508596726	0.000102155480641536	0	0	0.00338461538461538	0.00020755500207555	0.000308356460067838	0.00030810311184143
6180	TÄL 07	0.00135430774038962	0.001771386891737	9.95817566221868e-05	0.000210128178188695	0.000105064089094348	0	0.000202061022428773	0.000100150225338007	0	0.000201612903225806	0.00030241935483871	0.00169305846031272	0.000497958370680211	0.00254168361122407	0.000100120144173008	0.00265643447461629	0.000195848021934978	9.96214385335724e-05	0.000404367165386171	0.000305405680545658	0.000104931794333683	0.00010112245929821	0.000101884870096791	0.000101636345157028	0.00020669698222406	0.00020669698222406	0.000104679158379567	0	0	0	0	0.00151714372408213	0	0.000203790503362543	0.000203500203500203	0	0.000101729399796541	0.000415670788735322	0.000519588485919152	0.842350263784007	0.0147925933588497	0	0	0	0.02587723838112	0	0.00052257525083612	0.000208398457851412
6184	TBÖ 01	0.000278357689631176	0.00334215290349534	0.000132467876539939	0.000843051847688633	0	0.000267773463649752	0.000133297787256732	0.0001311303435615	0.00288259958071279	0	0	0.00401346452615225	0	0	0.00312337324310255	0.00246497145822522	0.000127746550843127	0.000250062515628907	0	0	0.000127746550843127	0	0.000127404764938209	0	0	0.000129416332341141	0.00650702758979698	0.00013014055179594	0.000129584035246858	0	0.000127860887354558	0.000886412561732303	0	0.000254679740226665	0	0.000256147540983607	0	0	0.000126598303582732	0	0.000125565042692115	0.000125754527162978	0	0	0	0.000378119485757499	0.000377405963014216	0.000125817815802718
6188	TDr-1	0.00115606936416185	0.00754716981132075	0	0	0	0.000398247710075667	0	0	0.000420344682639765	0.000430477830391735	0	0.00142314990512334	0.00047438330170778	0	0.00207900207900208	0.015986769570011	0	0	0	0.000920810313075506	0	0	0.00139664804469274	0.00160771704180064	0	0	0	0	0.00466200466200466	0	0	0.0131233595800525	0	0	0	0	0	0	0	0.15962441314554	0	0	0	0	0	0.0062111801242236	0.00609756097560976	0
6189	TDr-2	0.00242579908675799	0.00784593437945792	0	0	0.000143307537976498	0.0002767400027674	0	0	0.0002710027100271	0.000136017410228509	0	0.00106143027729866	0.000132678784662332	0	0.0804087669759312	0.0027973891035034	0.000263713080168776	0	0	0.000134318334452653	0	0.000133084908171413	0.000538720538720539	0.000134390538906061	0.000137494843943352	0.000137494843943352	0.000138064337981499	0	0	0	0	0.00094684160692547	0	0.0002708192281652	0	0	0.000135281385281385	0.000135961930659415	0.000135961930659415	0.0902497985495568	0.00147730325006715	0.000267881060809001	0	0	0.00296216507338091	0.000136184120931499	0.000136109976861304	0.000407774908250646
6191	TDr-4	0.000223663609930664	0.000463338352832156	0.000113442994895065	0.000572409845449342	0	0	0	0.000114968958381237	0.000342036255843119	0.000114889705882353	0.000114889705882353	0.0012832477834811	0.000233317778814746	0.000233863423760524	0.19205298013245	0.00137331197070268	0	0	0.000350672121566335	0.000235072872590503	0.0001354096140826	0.000391440501043841	0.000240731824747232	0.000239005736137667	0	0	0	0	0	0	0.000120004800192008	0.00118315191670611	0.000235904694503421	0.000235904694503421	0	0	0	0	0.000121684108055488	0.000239980801535877	0.000119990400767939	0	0	0	0.000123533045089561	0.00023906287353574	0	0.000236546422235364
6192	TDr-5	0.00163524432474028	0.000632244467860906	0.000450704225352113	0.000464522122866101	0	0.000112943302462164	0	0.000235737859500236	0.000373692077727952	0.000242101440503571	0.000242101440503571	0.00161550888529887	0.00161550888529887	0.000261267145656434	0.060068093385214	0.00224294652343289	0.000258431321876211	0	0.000545107658762606	0.00013978194017333	0.000175777816839515	0.000170125893160939	0.000876552227903579	0.000610500610500611	0.000527148128624143	0	0.000158881474420083	0	0.0003003003003003	0	0	0.0014294790343075	0.000155714730613516	0.000934288383681096	0.00016417665407979	0.000175254118471784	0.000188572506128606	0.0036741214057508	0.000479233226837061	0.148681471200555	0.00346981263011797	0.000168804861580014	0	0	0.00417061611374408	0	0	0.000184740439682246
6193	TDr-7	0.00389908256880734	0.000685871056241427	0.00021767522855899	0	0	0.000220799293442261	0.0257709251101322	0.000216684723726977	0.000219925225423356	0	0	0.00130039011703511	0.000216731686172518	0.000219394471259324	0.481806225339763	0.00321750321750322	0	0.00043271311120727	0.000655307994757536	0	0	0.00043525571273123	0	0	0.000220896841175171	0	0	0	0	0.000217249619813165	0	0.00326726203441516	0	0	0	0	0.000216919739696312	0.000216309755569976	0	0.177782543426978	0.00300235899635428	0.000212359311955829	0	0	0.00666666666666667	0.000216919739696312	0	0
6194	TDr-8	0.000469131169074873	0.00200381679389313	9.09752547307133e-05	0.00240061455732668	0.000288073746879201	9.30492230389876e-05	9.18273645546373e-05	0	0.000180570603105814	0.00315941505686947	9.0269001624842e-05	0.00335244816938685	0.00194089104543449	0.000268456375838926	0.287584609903812	0.00219954249516101	0	0.000169061707523246	0.000253699788583509	0.000168990283058724	0	0	0.000342876735813475	0.000340976898815105	8.65950813993765e-05	8.65950813993765e-05	0	0.000173310225303293	0.000172651933701657	0	0	0.00160148347943358	0	0.000168776371308017	0	0	0	0	0.000337609723160027	0.0122827540106952	0.000835561497326203	0	0	0	0.000671478932348498	0.000168109607464067	0.00025273799494524	8.42176183257538e-05
6195	TDr-9	0.00126191811553561	0.00329001480506662	0.000310221808593144	0.00207146556188503	0.000172622130157086	0	0.000313922461152095	0.000155545185876497	0	0.00346620450606586	0.000157554750275721	0.00243605359317905	0.00137028014616322	0	0.262915129151292	0.00166364186327889	0.000644122383252818	0	0.00075187969924812	0.00105724210844283	0	0	0	0.000603409262332177	0	0.000174094707520891	0	0	0.000327332242225859	0.000151217299259035	0.000151217299259035	0.00137741046831956	0	0.000758495145631068	0.000159616919393456	0.000151285930408472	0	0.000481000481000481	0	0.265805802448432	0.00167700821734026	0	0	0	0.000488678937937775	0.00048	0	0.000164122763827343
6198	TDr-13	0.00118463360974784	0.00120457739409757	0.000188893086513034	0	0.000848536274925753	0	0.000189933523266857	0	0.000193836014731537	0.000574602566558131	0.00019153418885271	0.00110273846719353	0.000183789744532255	0.000379506641366224	0.00292932991578176	0.00271640709887722	0	0.000171203561034069	0.000508044030482642	0.000169204737732657	0	0	0.00114613180515759	0.00016594756057086	0	0.000189501610763691	0.000174428745857317	0.000348857491714635	0.00143910775319302	0	0.000164962058726493	0.000837100284614097	0	0.000666666666666667	0.00034794711203897	0.000165289256198347	0.000170940170940171	0.013801537386443	0.000174703004891684	0.326964671953857	0.0243330930064888	0	0	0	0.0117585117585118	0.000174764068507515	0	0
6201	TDr-16	0.00027359781121751	0.00247609876882867	0.000131865233731127	0.000342395398205848	0.000205437238923509	0.000134798139785671	6.67467627820051e-05	6.58587987355111e-05	6.63966536086581e-05	0.000132678784662332	0	0.000980007840062721	0.000718672416045995	6.66222518321119e-05	0.377896613190731	0.00360206955268845	0	0.000130106687483737	6.56943896991197e-05	6.59195781147001e-05	6.64319404769813e-05	0.000130310138128746	0.000325393726408955	6.49392817715436e-05	0.000131397411470994	0.000197096117206491	0.000131648235913639	0	0	6.43293663557414e-05	0	0.0010886967659302	6.39836201932305e-05	0	6.41272284211876e-05	0	0.00012757542897238	0.000127681307456588	0.000255362614913177	0.273475376371523	0.00472059198775198	0	0	0	0.00888606791494764	0	6.38691958868238e-05	0.000255297421496043
6202	TDr-17	0.000138850319355735	0.00622568093385214	0.000153350713080816	0	0.000168947457340767	0	0.000160462130937099	0	0.000158604282315623	0.000160823415889353	0.000160823415889353	0.000470588235294118	0.0108235294117647	0	0.000637145587766805	0.00304048647783645	0.000164095831965868	0.00146270112140419	0	0.000152137532329226	0.000148060408646728	0.000140350877192982	0	0	0	0.000975202006129841	0	0	0	0	0	0.000944287063267233	0	0	0	0	0.000131682907558599	0.000133636242148871	0.000267272484297742	0.672261254228467	0.0184751496226906	0	0	0	NA	0	0	0.000131578947368421
6203	TDr-18	0.000366345097081451	0.000694540908459508	0.00281571167112488	0.00107099143206854	0.000458996328029376	0	0.000426681837576447	0	0.000146778218112432	0.000142005112184039	0	0.000593824228028504	0.000890736342042755	0.000622955925868245	0.507469375560203	0.000836586726157278	0.000325097529258778	0.000149454491107458	0.000616617851086789	0.00032536196518627	0.000483675937122128	0	0.000186393289841566	0.000191864927091328	0.000496647628507574	0.000248323814253787	0.000220604456210015	0	0.000190041809198024	0.000188323917137476	0	0.00228737783322936	0.000204373594931535	0.000817494379726139	0.000207684319833853	0.000215610176800345	0	0.0108388312912347	0.000235626767200754	0.318161732213875	0.0117101193106496	0	0	0	0.0144639818491208	0.000447027268663388	0.000696378830083565	0.000232018561484919
6209	TEDEN 02	0.00066423115244105	0.00238582140422631	0.000218866272707376	0.000462214005084354	0.000462214005084354	0.00011153245594468	0.00022082367229767	0	0.00075382295929356	0.000216567406605306	0	0.000528652992175936	0.000317191795305561	0.000107863229425089	0	0.00199705696867774	0.000312565117732861	0	0.000200742748168222	0.000300993277816795	0.000100492412822832	0.000199123855037834	0.000399281293671391	9.95421063109695e-05	0.000200541461947258	0.000100270730973629	0	0	0	0	0	0.000295217476874631	0	0.000395726157499011	0	0	0.000196850393700787	0	0.000494266508501384	0	0	0	0	0	0.000292654375182909	0.000393584571484798	0.00019657951641439	0.000493875938364283
6210	TEDEN 03	0.00083600390135154	0.00139392249790912	0.000397877984084881	0.000698031551026106	0.000139606310205221	0.000134916351861846	0	0.000132327643244674	0	0	0	0	0	0	0.000399520575309628	0.00105582684439752	0.000390015600624025	0	0.000260790194288695	0.000395204847846134	0	0	0.000394011032308905	0	0	0.00040101590696431	0	0	0	0.000130684788290643	0	0.00025970653161927	0	0	0	0.000130022103757639	0.00025980774227072	0	0.000129634430904848	0.000512886267470189	0	0	0	0	0	0.0232855680655067	0.000128155837498398	0.000127844541038098
6214	TFÄ 04	0.00203800886533856	0.000260172754709127	0.000102155480641536	0.000153468385512584	0.000306936771025169	5.07846224163323e-05	0	5.10829587249694e-05	0.000256291967809729	5.1495957567331e-05	0.000102991915134662	0.000103289779476321	0.00180757114083561	0.000261014825642096	0.000154352747478905	0	0.000209019177509536	0.00010505857015286	0.000105440742302826	0	0.000172572480441786	5.56266340323747e-05	0.000218304862740818	0.000109697235629662	0.00011316057485572	0.00011316057485572	0	0	5.54415922825304e-05	5.5666889334224e-05	0.000111333778668448	0.00110150355234896	5.54600410404304e-05	0.000110920082080861	5.55031359271799e-05	5.61671534486632e-05	5.6028686687584e-05	0	0	5.53679198272521e-05	0	0.000112372176649062	0	0	0.00023094688221709	0.000226873121206965	5.69119572022082e-05	0.000113436560603483
6216	TFÄ 06	0.00772232832350743	0.000339645070900909	8.26446280991736e-05	0.000419709560983799	0.000419709560983799	8.48680302130188e-05	0	0.000255754475703325	8.56824608002742e-05	8.62217623728229e-05	0	8.59180341953776e-05	0.00137468854712604	8.67227473766369e-05	0	0.00086102979163079	0.000171526586620926	0.00026005547850208	0.000352205688121863	0.000354830125077619	0.000181208661774033	0	0.000807319698600646	0	0	9.27213722763097e-05	9.20895110046966e-05	0.00027626853301409	9.20301859009755e-05	0	0	0.00144326177160382	9.09918107370337e-05	9.09918107370337e-05	0	0.000182481751824818	0	9.11743253099927e-05	0.000273522975929978	0.197259776789765	0.00372017058343163	0	0	0	0.00740473180422611	0	9.04486251808972e-05	0
6217	TFÄ 07	0.00202839756592292	0	0.000241312741312741	0	0.000165480721495946	8.15527646387213e-05	0.000327493040772884	0.000243882611169824	0.00024559967253377	0	0	0.00195646857422353	0.000326078095703921	8.27746047512623e-05	8.16926721673066e-05	0.00129996750081248	8.06646769379689e-05	8.09913339272698e-05	8.22097994080894e-05	8.24470277846484e-05	0	8.31186102568365e-05	8.43383655224762e-05	0.000169952413324269	0	0	0.000174383119714012	0	8.65725911176522e-05	0.000171673819742489	0	0.000856091088091773	0	0	8.60215053763441e-05	0.000172607232243031	8.59845227858985e-05	0	8.60363073216898e-05	0.000170140365801786	8.50701829008932e-05	0	0	0	0.000169909098632232	0.000173250173250173	0.000171614896172988	8.62068965517241e-05
6218	TFÄ 08	0.00127044624424329	0.000865332612222823	0.000157778479015462	0.000264774412200805	0.000105909764880322	0	0.000107117990466499	5.30672893228614e-05	0	5.33390228291018e-05	5.33390228291018e-05	5.32566437663098e-05	0.00191723917558715	0	0.000160651172753561	0.000265420957638815	0.000104838286942391	0.000104493207941484	0.000105279781018055	0	0	5.21322072776561e-05	0.000259848248622804	5.22084159966587e-05	0	0.000106236056517582	0.000157405949944908	0	5.28876665961498e-05	5.18295843267337e-05	0	0.00103039670273055	0	0.000259161353858913	0	0	5.14880032952322e-05	0	5.16742455560149e-05	5.17812758906379e-05	5.17812758906379e-05	0	0	0	0.000103535745716209	0.000104302477183833	5.20399666944213e-05	0
6220	TGR 01	0	0.00553540752051918	0	0.00018957345971564	0	0	0.000190005700171005	0.000187934598759632	0.00037593984962406	0.000376081233546446	0.000188040616773223	0.0011352885525071	0.000378429517502365	0.000191314329443275	0.00265705067375214	0.00411522633744856	0	0	0.00094732853353543	0.000382116927779901	0.00039564787339268	0.000197044334975369	0.000790045427612088	0	0.000201450443190975	0.000201450443190975	0.000200561572402728	0.000200561572402728	0.000597728631201434	0.000196425063838146	0	0.000783699059561128	0.000196889151407757	0.000196889151407757	0	0	0	0	0	0	0.000780944943381492	0	0	0	0	0	0	0.000190912562046583
6221	TGR 02	0.00160179400929041	0.00771854245198349	0.000177809388335704	0.000565397663022993	0	0	0.000380300437345503	0	0.000195007800312012	0.00019657951641439	0	0.00103327133705311	0.000413308534821244	0.000215377988369589	0.000440917107583774	0.00531326101394731	0.00024390243902439	0	0.000247463499133878	0.000250752256770311	0.000557568999163646	0.000599880023995201	0.000300571085061617	0	0.000333333333333333	0.000333333333333333	0	0	0.000655952771400459	0	0	0.00065359477124183	0	0	0.000352112676056338	0	0.00037821482602118	0	0.002321083172147	0	0	0	0	0	0	0.00717299578059072	0	0.000432525951557093
6231	TNY 04	0.00912698412698413	0.000812347684809098	0	0	0	0	0.000397456279809221	0	0	0	0.000403877221324717	0.00203252032520325	0	0	0.00245298446443173	0.00202511138112596	0	0.000393236335037357	0	0	0.000814000814000814	0	0	0	0	0.000405679513184584	0	0	0	0	0	0.00236127508854782	0	0	0	0	0	0	0.000380372765310004	0.00113895216400911	0.000379650721336371	0.000381970970206264	0	0	0.000378931413414172	0	0	0
6235	TOM 01	0.00145532162607936	0.000514615067929189	0.000213287831929188	0.000651890482398957	0.000217296827466319	0.000106496272630458	0.000318979266347687	0.000108354101202731	0.0013531799729364	0.00011134617525888	0	0.0014489522960321	0.000780205082478823	0	0.00166759310728182	0.00162039537647186	0	0.000113455865668255	0.000355197726734549	0.000969932104752667	0.00030826140567201	0.000139879703455029	0	0.000250657977190124	0.000158227848101266	0	0.000139004726160689	0	0	0.000124875124875125	0	0.000907911802853437	0	0.000267809319764328	0.000266098988823842	0.000288433804441881	0	0	0.000410790086265918	0.000434719605854224	0.00144906535284741	0	0	0	0.000457596095179988	0.000144738746562455	0.000288766965059197	0.000148920327624721
6237	TOM 03	0.000957670944263551	0.000614124872057318	0	0.000614754098360656	0.00040983606557377	0.000200682319887618	0	0	0.000201572263656521	0.000203500203500203	0	0.000830392360390284	0.000207598090097571	0	0.00184653262207632	0.000406586704614759	0	0.000208899101733863	0	0	0	0	0.000215563699073076	0	0	0	0.000239635753654445	0	0	0	0	0.00131665569453588	0.000220118864186661	0.000660356592559982	0	0	0.000227894257064722	0.000229621125143513	0.000229621125143513	0	0.000224416517055655	0.000227946204695692	0	0	0	0	0	0
6238	TOM 04	0.000625260525218841	0.000322615334982256	0.000312891113892365	0.000544780998038788	0.000435824798431031	0.000323415265200517	0.000107979699816435	0	0	0.000109039363210119	0	0.000985329537989928	0.000656886358659952	0	0.00111395789239167	0.00143948621415126	0.000110035211267606	0	0.000550357732526142	0.000220970058557066	0	0.000219587176108915	0.000886132033673017	0	0	0	0	0.000111819300011182	0	0.000109829763866008	0	0.00164437623328217	0	0.000219731927049	0	0	0.000108636610537751	0	0.000108896874659697	0	0	0.000108143181572402	0	0	0.000108108108108108	0.000218245307725884	0.000217438573602957	0.000108920596884871
6240	TOM 06	0.00032599837000815	0.000645369474023879	0.000154726907009129	0.000473111496609368	0	0	0.000315606753984535	0.000155690487311225	0.000155908949173683	0	0	0.000782350179940541	0.000625880143952433	0	0.000947717580161112	0.0015701051970482	0.000152765047357165	0	0	0.000632711167352104	0.00538336052202284	0	0	0	0.000166861338227933	0	0	0	0.000499750124937531	0	0.000165343915343915	0.00131492439184747	0.000165425971877585	0.00033085194375517	0	0	0.000331290376014577	0	0	0	0.000165700082850041	0.000163988192850115	0	0	0	0	0.000163265306122449	0
6241	TOM 07	0.00044974139869575	0.000942507068803016	0.000228206298493838	0.000474833808167142	0	0	0	0	0.000236127508854782	0	0	0	0	0.00024612355402412	0.000965483948829351	0.000714966634890372	0	0	0.000246062992125984	0	0.000256278831368529	0.000250438266967193	0.00049031625398382	0	0	0	0	0	0.000251004016064257	0	0.000245821042281219	0.00122970978848992	0	0.000249500998003992	0	0	0	0	0.000489955903968643	0.000234796900680911	0	0	0	0	0.000236183278223902	0	0.000240789790512882	0
6242	Tomegap-2	0.000197667523225934	0.000819840131174421	0	0.000405432799513481	0.00020271639975674	0	0	0	0.000201085863663784	0	0	0.00140958517921869	0.000201369311316955	0.000202306291725673	0.291861173127664	0.0015984015984016	0.000196155355041193	0	0.000400881940268591	0.000200160128102482	0.000204457166223676	0	0.000394944707740916	0	0	0.176876267748479	0	0	0	0	0	0.00136399064692128	0	0	0	0	0	0	0.000389863547758285	0.217139548349739	0.00443929743292801	0	0	0	0.005799342741156	0	0	0
6243	Tottarp-2	0.000179179358537896	0.000755857898715042	0.000186636804777902	0.000200642054574639	0.000200642054574639	0.000600961538461538	0	0	0.000210570646451885	0.000418322526668061	0.000209161263334031	0.00121555915721232	0.000607779578606159	0	0	0.00246406570841889	0	0.000199163513244374	0.000210881484605652	0.000836995187277673	0	0.000188857412653447	0.000561167227833895	0	0	0.000190839694656489	0	0	0	0	0	0.000768639508070715	0	0.00170551449687322	0	0	0	0.00017905102954342	0.00053715308863026	0.0882778581765557	0.0213458755426917	0	0	0	0.00144430402599747	0.000558347292015634	0.000184672206832872	0.000189969604863222
6244	TRÄ 01	0.00106967125436782	0.00351556894819917	0	6.97009827838573e-05	0	0	0.000277681360638667	0.000206412549883033	6.90131124913734e-05	0	0	0.000343666231356107	0.000343666231356107	0	0.000276185873092591	0.00561566908642652	0	0	0	0.000265480852193536	0.000403768506056528	0	0.00033306687982947	6.63746183459445e-05	6.81477443096634e-05	0.000136295488619327	0.00013624906328769	6.81245316438449e-05	0.000136017410228509	0.000267522739432852	0	0.000397930760047752	0	0.000199574241617882	6.68181210744354e-05	6.70780788838208e-05	6.63173950527223e-05	0	0.000266258403780869	0.000199150292087095	6.63834306956983e-05	0	0	0	0.000264620269912675	6.69478476266988e-05	6.60938532716457e-05	0.000131865233731127
6252	TV-4	0.000907807141416179	0.000849978750531237	0.00032555615843733	0.000224441701268096	0	0.000108283703302653	0.000109229929000546	0.00011101243339254	0.00068870523415978	0.000229095074455899	0	0.00102739726027397	0.000342465753424658	0.000358037952022914	0.00212623097582811	0.000984898227183191	0.000354358610914245	0.0739040624282763	0.000359367513176809	0.000614401572868027	0	0.000140056022408964	0.000251414204902577	0.000255918106206014	0.000315955766192733	0	0.000138927479855515	0.000416782439566546	0	0	0	0.00212709385801649	0	0.00027063599458728	0	0.000145815106445028	0.000454270139309509	0.00181665735047513	0.000419228619340414	0.138729154686601	0.00431282346175963	0.000135869565217391	0	0	0.004106463878327	0	0.0002920134326179	0.000148588410104012
6255	TV-7	0.000219587176108915	0	0	0.000233644859813084	0.000233644859813084	0.000229252636405319	0	0.000228675966155957	0	0	0	0	0.000469704086425552	0	0.00093984962406015	0.000231107002542177	0.000229621125143513	0.0171518844504626	0	0	0.000239177230327673	0	0.000460405156537753	0.00023551577955723	0	0	0	0	0	0	0	0.00140745953553835	0	0.000473148805299267	0	0.000238265427686443	0.000237135404315864	0	0.00023551577955723	0.0797786488356007	0.00138344477749596	0	0	0	0.00207948243992606	0	0.000233644859813084	0.000230680507497116
6258	TV-10	0.000520508015823444	0.00073598990642414	0	0.000528038863660365	0.000316823318196219	0.000102880658436214	0.000204331834899877	0	0.00030810311184143	0.000204897039237783	0	0.000202613716948637	0.000202613716948637	0.000209687565527364	0.640571957617529	0.000601865783930184	0.000199900049975012	0.0161274461598977	0.000301689460981496	0.000201470736375541	0.000102522042239081	0	0.00041063545837183	0.00459043150056105	0.000106179655977915	0	0.000310945273631841	0.000207296849087894	0	0	0.000202347227842979	0.000101595042161942	0	0.000518242122719735	0	0	0	0.000102965403624382	0.000205930807248764	0.0600538413750259	0.00113895216400911	0.000101595042161942	0	0	0.00216182828906733	0.000104210087536474	0.000207856994387861	0
6268	TV-22	0.000878022423341888	0.000486990399332127	0.000135473819684346	6.85965152970229e-05	6.85965152970229e-05	0	0	0.000344994135099703	0	0.0002093217973765	0	0.000558620208086027	0.0030025836184624	7.04175762270263e-05	0.00202811385411567	0.0011145165784341	0	0.0859213250517598	0.000630031501575079	0.000211535749541673	0.000214607625724301	0	0.000637800297640139	0	7.33030347456385e-05	7.33030347456385e-05	0.000218165951567159	7.27219838557196e-05	0.00021945866861741	0	7.17205766334361e-05	0.00192417331812999	0	0.000143544103925931	0	7.18597298074159e-05	0	0.000214868929952729	0.000143245953301819	0.266542537954741	0.00436837582354626	0	0	0	0.00974603400441061	0	7.11439954467843e-05	0.000141602945341263
6276	TV-30	0.000833134967864794	0.000123456790123457	0.000120481927710843	0.000490616950815651	0.000367962713111738	0	0	0.000249003984063745	0	0	0.000126534227508541	0.00114082900240842	0.00316896945113449	0	0.00283687943262411	0.00129182276191707	0	0.140450894013993	0.00026246719160105	0.00013197835554969	0	0	0.000804828973843058	0.000270124257158293	0	0	0	0	0.000138255219134522	0	0.000136574706364381	0.00176510522742702	0.000272405339144647	0	0	0.000409165302782324	0	0	0	0.333106359798447	0.00585591720005447	0	0	0	0.0111276971095128	0	0	0.000134661998384056
628	LI-OF-061	0.000193423597678917	0.000793808295296686	9.7143967359627e-05	0.000197209485776266	9.86047428881329e-05	0.000193657709997579	0	4.86641685726799e-05	9.75943004928512e-05	0.000197054042071038	9.8527021035519e-05	0.00104094378903539	4.95687518588282e-05	0.0010148678134673	0.525553578489522	0.00165474278483477	0.000149120190873844	0	0.000151829546029657	0.000307676529408748	0.000169760072430964	5.28178312998468e-05	5.11430471027464e-05	0.000101445599797109	0.00016629711751663	5.54323725055432e-05	0.000162144633012647	0	5.14244574719737e-05	0	0	0.00101605364763259	0.00015526343028672	0.00476141186212607	0	0.000160763088794813	5.33304890405845e-05	5.28010982628439e-05	5.28010982628439e-05	0.00120481927710843	0.000209533787323206	0	0	0	5.48335800844437e-05	0	5.36020583190395e-05	0.00010756157900398
6284	TV-38	0.000488579455233907	0.000372879249269778	0.000120721917064043	0	6.10575161802418e-05	6.15725632658088e-05	6.1667488899852e-05	0	6.16370808678501e-05	6.17741536940944e-05	0	0.000617207752129367	0.000308603876064683	0.000124470998257406	0.000186381709741551	0.00142432499380728	0.000243947063487223	0	0.000185002466699556	0.000247448190535107	6.27667587245795e-05	6.13158378809246e-05	0.000184071665234998	0	0	6.28101249921487e-05	0	0	0.000125336842764931	0	0	0.0010439695406534	6.20424370269264e-05	0.000248169748107706	0.000124882922260381	0.000124031007751938	0	0	0.000246928822766837	6.15006150061501e-05	0	0	0	0	0.000122616639077923	6.15233173372708e-05	0	0.000183902409121559
6296	UduI 1-11	0.00104785190359762	0	0.00110864745011086	0.000396667988893296	0.000793335977786593	0.000764233855559801	0	0.0003813882532418	0.000383729854182655	0.000382848392036753	0	0.00225309800976342	0.000751032669921142	0.000789265982636148	0.034269048487058	0.00141392718275009	0	0.000323206205559147	0	0.00141643059490085	0.000469483568075117	0.00118858954041204	0	0.00114068441064639	0	0.00178491744756805	0.000404203718674212	0	0	0.000368867576540022	0.000368867576540022	0.00264450321118247	0	0.000391083300743058	0	0	0.000422832980972516	0.000403225806451613	0.000403225806451613	0.00422832980972516	0.000422832980972516	0.000417710944026733	0	0	0.00168705187684521	0.000880669308674593	0.00043956043956044	0.000841042893187553
630	LI-OF-065	0.000562113546936481	0.000887836638058597	0	0.000943099654196794	0.000314366551398931	0.000612745098039216	0	0.00243013365735115	0.000309789343246592	0	0	0.00386100386100386	0.000594000594000594	0.00276923076923077	0.000888362451880367	0.00426985482493595	0.000511247443762781	0.00379554655870445	0	0	0.000676132521974307	0.00117716303708064	0.000278241513633834	0.000282007896221094	0	0.000316455696202532	0.000587371512481645	0	0	0	0	0.00334448160535117	0	0.000280504908835905	0	0.000293083235638921	0	0	0.000583260425780111	0.0231003039513678	0.000303951367781155	0	0	0	0.0015271838729383	0.000614062020264047	0.000307692307692308	0.000304136253041363
6390	UduI 3-36	0.000337495781302734	0.000713521227256511	0	0.00114986584898429	0.000383288616328095	0.000367107195301028	0.000367917586460633	0	0.00377500943752359	0	0	0.00448598130841121	0.000373831775700935	0.00155400155400155	0.000359066427289048	0.00314905528341498	0.000977517106549365	0.000325309043591412	0	0.000351988736360436	0.000965717044905843	0.000825423029302518	0.00151000377500944	0	0	0	0	0	0.000761904761904762	0.0022271714922049	0.000742390497401633	0.00230061349693252	0.00235756385068762	0	0	0	0	0.00574005740057401	0.001230012300123	0.595481670929241	0.00895140664961637	0	0	0	0.0243690165361184	0	0.00091533180778032	0.000443655723158829
6396	UduI 4-9	0.000763067531476536	0	0.000400962309542903	0	0.000431406384814495	0.000841396718552798	0	0.00126742712294043	0	0.00171526586620926	0	0.00209030100334448	0	0.000885347498893316	0.000824402308326463	0.00240963855421687	0	0.00564546480993602	0	0	0	0.0219728845254792	0	0.000443655723158829	0	0.00159404888416578	0	0	0	0	0	0	0	0	0	0.000496524329692155	0	0.00192864030858245	0.000482160077145612	0.246231155778894	0.00251256281407035	0	0	0	0.0137055837563452	0	0.000527704485488127	0.00051413881748072
6413	Ull3-4	0.000328245527654686	0.00072992700729927	0.00018254837531946	0.00187793427230047	0.000234741784037559	0	0	0.000188786105342647	0.000590086546026751	0.000185977310768086	0	0.00183448838157358	0.000815328169588259	0	0.00968783638320775	0.00104968509447166	0.000450856627592426	0.000204834084391643	0.000443754160195252	0.00114390299702585	0	0	0.00051150895140665	0	0	0	0.00115074798619102	0	0.000488639139995114	0	0	0.000865551067512983	0	0.000907990314769976	0.000606980273141123	0.000342348510783978	0	0.00711237553342817	0	0.211498973305955	0.00909357582868876	0.000315955766192733	0	0	0.0138713745271122	0	0.000421585160202361	0
6424	ZdrI 1-23	0.00097497562560936	0.00140498770635757	0.000347342827370615	0.000376222723852521	0.000376222723852521	0.00036036036036036	0.00107719928186715	0.0269493352497305	0	0.00183755972069092	0	0.00320741268709907	0.00106913756236636	0.000375798571965427	0.000350631136044881	0.00371245359433007	0	0.000912131346913956	0.00032797638570023	0.000331455087835598	0.00044404973357016	0.00114503816793893	0.000340947834981248	0	0.000421407501053519	0.00168563000421408	0	0	0	0	0	0.0064034151547492	0	0	0.000372717107715244	0.000395413206801107	0	0.00418250950570342	0.000760456273764259	0.584958217270195	0.00795861520095503	0	0	0	0.0201207243460765	0.000844594594594595	0.000838222967309304	0
6434	ZdrI 2-9	0.000694927032661571	0.000243842965130456	0.000482160077145612	0.000516929439131559	0.000258464719565779	0.000248138957816377	0	0	0	0.00375	0.00025	0.00245338567222767	0.000245338567222767	0.00230296827021494	0.00071616137502984	0.00280898876404494	0.000649069666810904	0.000864117519982718	0.000462534690101758	0.000234576589256392	0.000937793060331354	0.00077639751552795	0	0.00025	0	0.00117959304040106	0.000257466529351184	0	0.000240731824747232	0.000473709142586452	0.000473709142586452	0.00173396086202626	0	0	0.000255493101686254	0.000534616412723871	0	0.00551760378349974	0.000525486074619023	0.580475663716814	0.00636061946902655	0	0	0	0.0221474628539389	0.000586510263929619	0.000576535024502739	0.000834260289210234
6445	ZdrI 2-21	0.000668449197860963	0	0.00135455469014561	0.000360880548538434	0.000721761097076868	0.000349895031490553	0.000349283967865875	0.000346860908775581	0.000706963591375044	0.00142298114549982	0	0.00173190162798753	0.000346380325597506	0.00109051254089422	0.00102006120367222	0.00165562913907285	0.000303951367781155	0.000919963201471941	0	0	0.000911577028258888	0.00113421550094518	0.00035498757543486	0.000734753857457752	0.000426803243704652	0.000426803243704652	0.000755572346052134	0	0	0	0	0.00109409190371991	0	0.000371609067261241	0	0	0.000396982929734021	0.00155702608018684	0.000778513040093422	0.322068403908795	0.00285016286644951	0	0	0	0.0113498175922173	0	0.000841042893187553	0
6680	ANH-1	0	0.000189465706707086	0	0	0.000187055742611298	0.000186532363365044	0	0	0.000187476565429321	0	0.000186811133943583	0.000756572725553244	0	0.000191975427145325	0.784210526315789	0.000938614604843251	0.000188572506128606	0.000376010528294792	0	0.000192122958693564	0	0.000387071801819237	0	0	0.00019723865877712	0.00019723865877712	0	0	0	0	0	0.00205300485255692	0	0	0	0.000388198757763975	0	0.000390396252195979	0	0.111705288175876	0.00138641315111903	0	0	0	0.00244001626677511	0	0	0
6739	CSHL-15	0.000601286753652817	0.00128850165664499	0	0.000968054211035818	6.05033881897386e-05	0.000119175306876415	6.02373351002952e-05	0.000119746138187043	0.000299796138625734	0.00217286335103815	6.03573153066152e-05	0.000910138947879376	0	0.000122812404052809	0.000180028804608737	0.00148756396525051	0	0.00182626164241797	0	0.000185494342422556	0	0	0.000184751816726198	0.000307163042142769	0	0.000130039011703511	0.000131345636041243	0	6.25234462923596e-05	6.24609618988132e-05	0	0.000928390171442718	0.000125889091710203	0.000125889091710203	0	6.47332988089073e-05	0	0.000838277018313129	0.000193448542687645	0.829785861713106	0.0141898864809082	0	0	0	0.015693742202377	6.53167864141084e-05	0	0
6740	CSHL-17	0.000821381184052568	0.00122045220966084	6.28140703517588e-05	0.000315298272165469	0.000126119308866187	0	0	0	0.000249890672830637	0.00276260438249513	0.000125572926477052	0.00120352188509533	0.000126686514220561	0.000128485159964024	0.000124649423496416	0.00197190041902884	0.000186416454359038	0.000873144567793439	0.000250469630557295	0.000189370029036738	0.00013978194017333	0.000260620276257493	0.000251287850232441	0	0	0.000131891321551042	6.63305916688777e-05	0	0	6.2996094242157e-05	0.000125992188484314	0.00106177003310224	6.35202947341676e-05	6.35202947341676e-05	0	0	6.51423360041691e-05	0.000979879801411027	0.000130650640188137	0.813904997719424	0.0140092526226624	0	0	0	0.0174614723195979	0	6.57851457140978e-05	6.56943896991197e-05
6744	CSHL-5	0.000289017341040462	0.000907990314769976	0	0.000954805856142584	0.00127307447485678	0.000927070457354759	0	0.000308451573103023	0.000932835820895522	0.000312597686777118	0	0.00648548486720198	0.000617665225447807	0.0677524429967427	0.168024132730015	0.00145900204260286	0.000538793103448276	0.000802997858672377	0.000575539568345324	0	0.000385356454720617	0.000645994832041344	0.000594883997620464	0.00242571255306246	0	0.038615664845173	0.000990752972258917	0	0	0	0	0.00122212037885732	0.000623247117482082	0.000311623558741041	0	0	0.000333222259246918	0.000643293663557414	0	0.090080971659919	0.00101214574898785	0.000661594442606682	0	0	0.00269996625042187	0	0	0.000664451827242525
6749	FM-10	0.00124081320988833	0.00117635525928831	0.000288766965059197	0.00312561047079508	0	0	0	0	0.000486003110419907	0.00460603684829479	0	0.00315675249087501	0	0.000201126307320998	0	0.00114220445459737	9.56388676358072e-05	0.00194118217994759	9.77899471934285e-05	0.000197628458498024	0.000108436347863804	0.000101347927434884	0	9.80584428319278e-05	0	0	0	0.000103305785123967	9.83380863408398e-05	0	9.86290561199329e-05	0.00157402852926709	9.98203234178479e-05	0	9.99500249875062e-05	0.000104210087536474	0	0.000825593395252838	0.000309597523219814	0.690139411824565	0.0126182965299685	0	0	0	0.0143021192191252	0.000104536901526239	0.00021050415745711	0
6750	FM-11	0.00130730346871187	0.00187399607353204	0.000174672489082969	0.00209515495416849	0	0	8.72752661895619e-05	0	0.000346921075455334	0.00509531757884565	0	0.00466754733597534	8.80669308674593e-05	0	8.68885220262403e-05	0.0026714925887625	0.000174291938997821	0.00237195818325573	0	8.93974611121044e-05	0	9.24043614858621e-05	0.000358680057388809	8.93655049151028e-05	0.000283956460009465	0.000189304306672977	0	0	0	0	9.06043308870164e-05	0.002340023400234	0	9.1441111923921e-05	0	0	9.3423019431988e-05	0.000937382827146607	9.37382827146607e-05	0.670675990675991	0.0155710955710956	0	0	0	0.0138362395754359	0	0.000189232661557385	9.46073793755913e-05
680	LI-RR-096	0.00139684986272338	0.00108927068376492	9.72242477273832e-05	0.00156395093103954	0.000146620399784957	4.8828125e-05	9.75467004828562e-05	4.86997175416383e-05	0.000342064112587959	0.00295159386068477	4.91932310114128e-05	0.00089334458285771	0.000148890763809618	0.000151660684495223	4.92562309132105e-05	0.00165305328665889	0	0.00182752148572558	4.99450604335231e-05	5.02361097156636e-05	0.000107544227563586	0.000155998128022464	0.000202562414543981	4.99375780274657e-05	0.000106564364876385	0.000159846547314578	0	5.21485189820609e-05	5.07459656957272e-05	0	0.000100265704115907	0.00115097833158184	0	0.000101755278555075	5.13136288998358e-05	0	5.22302308576204e-05	0.00103836768599761	0.000155755152899642	0.708176495190297	0.0133312421580928	0	0	0	0.0149922637784773	0	5.27481801877835e-05	5.25458462508539e-05
6805	HS-12	0.000851885506587915	0.00111130607708955	5.78235226089973e-05	0.00128941507443442	0.000117219552221311	0.000115386834362199	5.84624378836597e-05	0	0.000116877045348294	0.00276959340011785	0.000353565114908662	0.000771833996318946	0.000237487383482752	6.04448742746615e-05	0.000116455106556422	0.00178345414796916	0.000175438596491228	0.00147631982992796	5.99340725202278e-05	6.05987153072355e-05	0	0	5.98730690935217e-05	6.01757130822e-05	0.000191693290734824	6.38977635782748e-05	0	6.32511068943707e-05	6.05877006967586e-05	6.0709082078679e-05	0	0.00102774922918808	6.16636862551643e-05	0.000123327372510329	0	0.000127665007021575	0	0.000699968183264397	0.000127266942411709	0.83674497701077	0.0125338540026453	0	0	0	0.0165268080199859	0	0.000193298969072165	0.000193685841564982
6806	HS-17	0.000922414676642411	0.001413982717989	0	0.00112878399179066	5.13083632632119e-05	5.09087206638497e-05	0.000102986611740474	0	0.000204269226840976	0.00262264733107066	0.000102848914943947	0.000728445808835007	0.000208127373952859	0.000157703832203123	0.000102427532520742	0.00131752305665349	0.000101615689462453	0.00157921548650025	0	0.000103332472229398	5.67472477584837e-05	5.2940865053735e-05	0	0	5.41154824395259e-05	0.000216461929758104	0	5.44514021236047e-05	0.00010404744563521	0	5.17973686936704e-05	0.000927882880560854	0	0	0	5.41184110834506e-05	5.35762121618002e-05	0.00123542998334855	0.000214857388408444	0.828047996571673	0.0133919005785301	0	0	0	0.0171636521644669	0	5.42093565349379e-05	0
681	LI-RR-097	0.00177357375110848	0.00147366788179632	0	0.00209334780586137	7.75314002170879e-05	7.6103500761035e-05	0	0.00015220700152207	0.000535127283846801	0.00292961221185722	0	0.000777604976671851	0.00015552099533437	7.93273044581945e-05	0.000154154462771697	0.00160440064176026	0.000236593059936909	0.00142202559646074	0	8.10832725208789e-05	9.16926462497708e-05	0.000169736060426038	0	0.000162747172267882	0.000267189169932312	0.000178126113288208	0	8.78348704435661e-05	8.24606250515379e-05	0	0.000164731076517585	0.00197190041902884	8.35980605249958e-05	8.35980605249958e-05	0	0	8.81678716275789e-05	0.0013959169429419	0.000174489617867737	0.697666287911896	0.0131981470151211	0	0	0	0.0147849462365591	8.76040297853701e-05	8.70852564660803e-05	8.75503414463316e-05
6814	KNO-15	0.000896392022111003	0.0010667479427004	0.00030188679245283	0.00181887078438803	0.000227358848048503	0.000224517287831163	0.000152172258997185	0.000152079689757433	0.000227410551849606	0.00276306700437486	0	0.000617283950617284	0.000231481481481481	0.0002356637863315	7.5763315402682e-05	0.00187842813133969	7.59705234369065e-05	0.00153022188217292	0	7.8064012490242e-05	0.000430144528561597	8.03470994697091e-05	0	0.000155690487311225	0	8.28225940036442e-05	0	0	0.000156887354879197	0.000157691397934243	7.88456989671213e-05	0.00133521834747094	0.000319718647590121	7.99296618975302e-05	0	0	0.000244758097413723	0.000494030465212021	8.23384108686702e-05	0.794991026268559	0.0134605971610377	0	0	0	0.0171584880636605	0.000249584026622296	0	0
6830	Kz-13	0.00192444761225944	0.000293341155764154	0	0	0	0	0.000145602795573675	0	0.00196979645436638	0.00102857982514143	0	0.00133106559195445	0.00177475412260593	7.53977229887657e-05	0.000220507166482911	0.00445352997006644	0	0	0.000301340967304505	7.58207597240124e-05	0.000160282096489822	0.000156384392837595	0	0	7.98594473726242e-05	7.98594473726242e-05	0	0.000159108989657916	0	0	7.6704763365805e-05	0.0013745704467354	0	7.77302759424796e-05	0	0	0	7.87091696182605e-05	0.000472255017709563	0.0478677110530896	0.000870322019147084	0	0	0	0.000734094616639478	0	0	0
685	LI-EF-011	0.00209181365897784	0.00180400372439479	0.000115160937410031	0.00239597942964002	0.00017531556802244	5.75871004894904e-05	0.000230986891493908	5.76136429106412e-05	0.000634261661765554	0.00267177789394203	5.80821281291747e-05	0.00135797366711932	0.000177127000059042	0.000120955548835803	0.000175695461200586	0.00197674418604651	0.000119925646099418	0.00196967888265489	0.000180429422024418	0.000182193611077372	6.67735042735043e-05	6.26213288245977e-05	0.000181862269641125	0	6.39263568369239e-05	0.000127852713673848	0.000189897455374098	0	0.000121847203606677	0	0	0.00162925416364953	0	6.14703712810425e-05	0	6.27116518249091e-05	6.32631112798127e-05	0.00145009772397705	0.000315238635647185	0.684784652999812	0.0142310826907404	6.188501763723e-05	0	0	0.0159254224121189	0	6.45702847549558e-05	0.000127909951394218
687	LI-EF-018	0.00192727739946036	0.00183606557377049	0.000258631837579206	0.00201396348012889	0	0.000132100396301189	0	0	0.000934205258241025	0.00501054852320675	0	0.00228648285137861	0.000268997982515131	0.000137532664007702	0	0.00251355999470829	0	0.00294282511210762	0.000288267512251369	0.000289268151576511	0	0.000155183116076971	0.000155836060464391	0	0.000168776371308017	0.000168776371308017	0	0.00016417665407979	0.00016498927569708	0	0	0.00214450676344441	0	0.000332612672542824	0.000334560053529609	0.000497347480106101	0	0.00536053951236383	0.000172920629431091	0.773303245964242	0.0288144419371637	0	0	0	0.0180499026720934	0.000182381907714755	0.000179629962277708	0.000180635838150289
6897	Ag-0	0.001318391562294	0.00113739763421292	0.000227066303360581	0.000230467849734962	0.00115233924867481	0.000231588698471515	0	0	0.000932400932400932	0	0	0.00118962645729241	0.00118962645729241	0	0.127453298652164	0.00165328294756731	0	0	0.000254388196387688	0	0	0	0	0	0.000581395348837209	0	0	0	0.000557413600891862	0.000276778300581234	0	0.0064138315672058	0	0.000284090909090909	0	0	0	0	0.000294464075382803	0.00297796307325789	0.000297796307325789	0	0	0	0.000308071472581639	0	0.00030543677458766	0
6898	An-1	0.000578871201157742	0.000304878048780488	0	0.000314267756128221	0	0	0	0	0.000315955766192733	0	0.000316455696202532	0.000959692898272553	0.000319897632757518	0.000325732899022801	0.237472071496968	0.00126023944549464	0	0.000327011118378025	0	0	0	0.000353606789250354	0	0.000343524562006183	0.000374812593703148	0	0	0	0.000351988736360436	0	0	0.00101078167115903	0	0.000699790062981106	0	0.000349895031490553	0	0	0	0	0.000363636363636364	0	0	0	0	0	0.000368595650571323	0
6900	Bil-5	0.000717017208413002	0.00313755020080321	0.000365452552076989	0.000753674161537495	0.000125612360256249	0.000635727908455181	0.00258239055582882	0.152203265005524	0.000755762690515178	0.000249843847595253	0.000124921923797626	0.000750375187593797	0.000250125062531266	0.000132450331125828	0.0017025416514654	0.00315955766192733	0.000634759426177479	0.000126342387871131	0.000510986203372509	0.000646579593948015	0.00038560411311054	0.00247678018575851	0.000368414589217733	0.00024931438544004	0.000127258844489692	0.000381776533469076	0.000381582294581531	0.000127194098193844	0.000123487280810077	0.000361097737120847	0	0.000740466493891151	0	0	0.000241370987207338	0.000483208504469679	0	0	0.00263252363288261	0	0	0.000236546422235364	0	0	0.00108303249097473	0	0.000496462703239419	0.000501693214599273
6901	Bil-7	0.000244200244200244	0.00127502231289048	0	0.000264026402640264	0.000132013201320132	0.000514006682086867	0.000757480116146951	0.158714339105519	0	0.000252238617732375	0	0.000747291069871715	0.000124548511645286	0.000632831287178838	0.00123977188197372	0.00198634388578523	0.000245308475407825	0.000372809742761277	0	0.000250941028858218	0.000124672734073058	0.0015341043190937	0.000708633518365419	0.000118849536486808	0	0.000118091639111951	0	0.000117522623104948	0.000234879624192601	0	0.000115313653136531	0.00138424270388741	0	0	0.000227842333105491	0.000342622201918684	0.000113058224985868	0	0.00228597554006172	0	0.000111944475540132	0.000111844312716698	0	0	0.000448179271708683	0	0.000227738556137554	0.000459875833524948
6903	Bor-4	0	0.000296164667555161	0.000146412884333821	0.000441501103752759	0	0	0	0.000293255131964809	0.0011836070424619	0	0	0.000742390497401633	0.000148478099480327	0.000150511739915713	0.106258244174117	0.00102115244347192	0	0.000149186931224825	0.000302755071147442	0.000152788388082506	0	0	0	0.000156911972383493	0.000165864985901476	0	0.000322216851941357	0	0.000159923236846314	0	0	0.001431070122436	0	0.000325309043591412	0.000165453342157512	0.000167420056922819	0.000513874614594039	0.00170386777986028	0	0.497651765524439	0.00956688119672987	0	0	0	0.0128320983191759	0	0	0.000362976406533575
6904	Br-0	0.000951052498097895	0.00121312731451922	0.000188691112648594	0	0.000189861401177141	6.32871337257136e-05	0.000126334407175794	6.31472594089417e-05	0.000444331598324235	0.000253903770470992	0	0.00115074798619102	0.000127860887354558	0.000129324280633689	0.000701172870984192	0.00215380717091093	0.00057662737057919	0.000128295593046379	6.45536117745788e-05	6.49561545956479e-05	0.000268114484885046	0	0.000129777431704627	0.000129416332341141	0	0.000204012240734444	0.000198478332782005	0	0.00026476039184538	0	6.52784124290097e-05	0.00294656888423258	0	0.000133324445036998	6.73083395032645e-05	6.77874186550976e-05	6.85166152792052e-05	0	0.000341180484476288	0.000759563596188372	0	0	0	0	7.02938282018839e-05	0	0	0
6907	CIBC-17	0	0.00132837407013815	0	0.00135427952329361	0	0	0	0	0.00108843537414966	0	0	0.00109769484083425	0.00301866081229418	0.000282645562464669	0	0.00132345156167284	0	0	0	0	0	0	0	0	0	0	0	0	0	0	0	0.00033311125916056	0	0.000334336342360415	0	0	0	0.000704473406128919	0	0.372189553787617	0.00622621930127983	0	0	0	0.0120833333333333	0	0	0
6908	CIBC-5	0.000176133861734919	0.000920640765973117	0.000184145106343799	0.000281769512538743	0.000187846341692496	9.3993796409437e-05	0	0.000375763269140442	0.000187617260787992	0.000187740542570168	0	0.000658142158706281	0.000188040616773223	0	0.244856348470806	0.000745434215430488	0	0	9.67398664989842e-05	9.72384286269934e-05	0.000195236235845373	9.58772770853308e-05	9.47149081265391e-05	0.000749414519906323	0	0.00184269227039084	0	0	9.32400932400932e-05	0	0	9.24043614858621e-05	0	0.000186584569456106	0	0.00018772292096865	0.000189340149578718	0.000188270733314506	0.000282406099971759	0.358889310083397	0.00568612585291888	0	0	0	0.00668576886341929	0	0	0
6909	Col-0	0.00108502869066249	0.000670283404201839	0.000184475372537766	6.12907839091262e-05	6.12907839091262e-05	8.14962715455768e-05	4.09198788771585e-05	0.000142123322437212	0.000446827524575514	0.000122244407318365	4.07481357727884e-05	0.00122052930287435	0.000122052930287435	2.04006691419479e-05	0.000161773032435493	0.00144607350873669	0.000121065375302663	0.000302791739841337	0.00012156576707999	6.09991663447266e-05	0.000213981554789977	6.13045610593428e-05	0.000142224389451014	0.000306003794447051	4.11429511838884e-05	0.000144000329143609	8.27626161262958e-05	8.27626161262958e-05	4.0987806127677e-05	2.05212394828648e-05	2.05212394828648e-05	0.001019139438658	6.12957930654026e-05	0	2.05757083187589e-05	0.000206872297730611	8.25440062733445e-05	0.000226869611846719	0.000226869611846719	0.638622340535298	0.00798613260694608	2.05440052592653e-05	0	0	0.0136565166471474	0	0.000124167046065974	0.000206803846551546
6911	Cvi-0	0.00289017341040462	0.000214178624973228	0.000212585034013605	0.00108084738434933	0	0	0	0	0	0	0	0.00131348511383538	0.00153239929947461	0.000225733634311512	0.000438020148926851	0.0010727311735679	0.000219635405227323	0	0.000681818181818182	0.000463499420625724	0	0.000275558004960044	0	0.000255427841634738	0	0.00029868578255675	0	0	0.000267379679144385	0	0	0.00186170212765957	0	0	0	0	0.000279095729835334	0	0	0.000829187396351575	0	0	0	0	0	0	0.000275633958103638	0
6913	Eden-2	0.00104840118818801	0.000739234891886897	0.000183958793230316	0.000966930961129375	0	0.000584339696143358	0	0	0.000402657539762432	0	0	0.000387747188832881	0.00019387359441644	0	0.000381242851696531	0.000974658869395711	0	0.000186046511627907	0.000777453838678328	0.000193573364305072	0	0.000174398325776073	0.000347523892267593	0	0.000528355054596689	0.00017611835153223	0	0	0	0.000165098233448902	0	0.00172354360565322	0	0.00034346556757685	0	0.000160720025715204	0.000162999185004075	0	0.00016220600162206	0.00129596630487607	0	0	0	0	0	0.0247270391779062	0	0
6915	Ei-2	0	0.000830426839395449	0.0008246742536698	0.000666222518321119	0.00016655562958028	0.000499168053244592	0	0.000167252048837598	0	0.00135112312109441	0	0.00495896032831737	0.000170998632010944	0.000175162024873008	0.266438356164384	0.00152931180968564	0	0	0	0.00018201674554059	0	0	0.000185356811862836	0.000922168941350055	0	0	0	0.000190730497806599	0	0	0	0.00131876412961567	0	0.000193348801237432	0	0	0	0	0.000200722601364914	0.0265159301130524	0.00226104830421377	0	0	0	0.00127415587173498	0.0010501995379122	0	0
6917	Fäb-2	0.00282558438222451	0.00107066381156317	0.000254647313470843	0.00185774946921444	0.000530785562632696	0.000535188654000535	0.000514006682086867	0.000512557662737058	0.000811688311688312	0	0	0	0	0.000569476082004556	0.000246791707798618	0.000963855421686747	0.00229533282325937	0.000252079657171666	0.00076608784473953	0	0.000511116790186558	0.000719251977942939	0	0.000490075961774075	0.000756811301715439	0	0.000245459008345606	0.000245459008345606	0.000480422772039395	0.000232288037166086	0.000232288037166086	0.00147239263803681	0	0	0.000708215297450425	0.000236294896030246	0.000247892910262766	0	0.0016690510252742	0.00344742674218173	0.00098497906919478	0.000239234449760766	0	0	0.000746083063914449	0.000264270613107822	0	0.000263296471827277
6918	Fäb-4	0.00107739270964266	0.000577034045008655	0.000374742364624321	0.000605449041372351	0.000605449041372351	0	0	0	0.000209424083769634	0.000407581006725087	0.000203790503362543	0.000404367165386171	0	0.000215749730312837	0.000197511356903022	0.00101050929668553	0.000399680255795364	0.000202101859337106	0	0.0010727311735679	0	0	0.000191021967526266	0.000801282051282051	0.000192901234567901	0.000192901234567901	0	0	0.000185391175380052	0.000183553597650514	0.000183553597650514	0.0022927015666794	0.000189717321191425	0.00037943464238285	0	0	0.000180212650928095	0.000181653042688465	0.000181653042688465	0.15673249551167	0.00610412926391382	0.000176460208223046	0	0	0.00345901072293324	0	0.000180212650928095	0.000728332119446468
6919	Ga-0	0.00282220131702728	0.000990589400693413	0.00049825610363727	0.000503271263210871	0	0	0.000497760079641613	0	0	0.000505305709954523	0.00404244567963618	0.00561510974987238	0	0.00104602510460251	0	0.00502260170768458	0	0	0	0	0	0	0.000583090379008746	0	0.000637755102040816	0	0.000589622641509434	0	0	0	0	0.000582750582750583	0	0	0	0	0.000613120784794605	0.000630119722747322	0	0.0773514851485149	0.00123762376237624	0	0	0	0.000647249190938511	0.000655737704918033	0	0
6920	Got-22	0.00216992154899015	0.00138504155124654	0.000169176112332939	0.000684345594525235	0.00136869118905047	0	0.000170357751277683	0	0.000862663906142167	0.000173460537727667	0	0.00157839354612417	0.000350754121360926	0.000357462019660411	0	0.00206327372764787	0	0	0.000733137829912023	0.000186323830817962	0	0	0	0	0.000232342007434944	0	0	0	0.000218007412252017	0	0	0	0	0.000220555800617556	0	0	0	0.000457142857142857	0.000228571428571429	0.335383914331283	0.00296195033037138	0	0	0	0.0110710607621009	0	0	0.000224164985429276
6922	Gu-0	0.00104493207941484	0.000530503978779841	0.000523286237571952	0.000527704485488127	0	0	0	0.00307062436028659	0	0.000516262261228704	0	0.00525762355415352	0	0.00316122233930453	0.000519480519480519	0.00155038759689922	0	0	0.00053276505061268	0	0	0	0	0	0.0017921146953405	0	0	0	0	0	0.00371747211895911	0.00159066808059385	0	0	0	0.000547945205479452	0	0.00287686996547756	0	0.58162100456621	0.00856164383561644	0	0	0	0.0148279952550415	0	0	0
6923	HR-10	0	0.000331455087835598	0	0.000676361176868448	0.000676361176868448	0	0	0.00199534419687396	0	0	0.000339673913043478	0.00069589422407794	0.00034794711203897	0.00249732429539779	0.0216867469879518	0.000672494956287828	0	0.000359582883854729	0	0.000380952380952381	0.00045662100456621	0	0	0	0.000499001996007984	0	0.00327408793264733	0	0	0	0	0.00132450331125828	0	0	0.000462107208872458	0	0.000468603561387067	0	0	0.00542986425339366	0	0	0	0	0	0	0.000464037122969838	0
6924	HR-5	0.000303582270795386	0.000638365783593999	0.00032133676092545	0	0.00032626427406199	0	0	0.00322476620445018	0	0.00065167807103291	0.000325839035516455	0.00133958472873409	0.00167448091091762	0.0030664395229983	0.002636783124588	0.00130208333333333	0.000342465753424658	0.000687285223367698	0	0	0	0	0	0.000366568914956012	0.000824062628759786	0.000412031314379893	0	0	0.000392464678178964	0	0	0.0010989010989011	0	0	0.000386697602474865	0.000769526741054252	0.000391849529780564	0.000820681165367255	0	0.274549918166939	0.00450081833060556	0	0	0	0.00737402703809914	0.000413736036408771	0.000410340582683627	0.000406338886631451
6926	Kin-0	0	0	0	0	0	0	0	0	0	0	0.000385653682992673	0.000780335544284042	0.000390167772142021	0	0.0532245532245532	0.00115340253748558	0.000405844155844156	0.00563380281690141	0	0.000836820083682008	0	0.000441111601235112	0.000433839479392625	0	0	0.00190839694656489	0	0	0	0	0	0.000854700854700855	0.000447427293064877	0	0	0.000445831475702185	0.000457456541628545	0	0	0.00140318054256314	0	0	0	0	0.000489955903968643	0	0	0.000496277915632754
6927	KNO-10	0.00126043800220577	0.00195519348268839	0	0.00226628895184136	0.000161877782274383	0.000240307593719962	0	8.03923144947343e-05	0.000403681575972873	0.00316199124371656	8.10766985568348e-05	0.00139745170571311	0	8.40689365279529e-05	0.000325626831650928	0.00282485875706215	8.29875518672199e-05	0.00223325062034739	0	0	9.57579239682084e-05	8.83080183680678e-05	0	0	9.35103796521414e-05	9.35103796521414e-05	9.04731747037004e-05	0	0	0	0	0.00127757431223916	0	0.000348250043531255	0	0	9.01713255184851e-05	0.00170541244053496	0	0.780909500225124	0.0171094101755966	0	0	0	0.0162932790224033	0.00027359781121751	9.12492015694863e-05	0
6929	Kondara	0.000982042648709315	0.00236546422235364	0.000298418382572366	0.000152183838076396	0.000152183838076396	0.000149611011370437	0.000298240381747689	0	0.00121414478676582	0.000152230172020094	0.000608920688080377	0.000618142481842065	0.000927213722763097	0.000314663310258024	0.000763358778625954	0.00165413533834586	0	0.000160462130937099	0.000166444740346205	0.00016849199663016	0	0.000354672814328782	0	0.000348128807658834	0	0.000192789666473877	0.000177147918511957	0	0.000181818181818182	0	0	0.00120336943441637	0.000179372197309417	0.000358744394618834	0	0	0.000181093806591815	0	0.000184569952011812	0	0	0	0	0	0.000377857547704515	0.000193012931866435	0.000190114068441065	0.000190439916206437
6931	Kz-9	0.00147058823529412	0	0.000311332503113325	0	0	0	0	0	0	0	0	0.000987816924596642	0.00428054000658545	0	0.000330469266358229	0.003269042170644	0.000346740638002774	0.000345065562456867	0	0	0	0	0	0	0.000443655723158829	0.000443655723158829	0	0	0	0	0	0.00192455735180908	0	0.000401767778224186	0	0	0	0	0	0	0	0	0	0	0	0	0	0.000408663669799755
6932	Ler-1	0.00223398974019527	0	0	8.18129755379203e-05	8.18129755379203e-05	0	0	0.000323860416160635	8.14995925020375e-05	0.000164352042074123	0.000164352042074123	0.000899427636958299	0	0.000994694960212202	8.19403474270731e-05	0.00113969391077825	0.000168293503870751	0.000417118545090515	0	0.000168790615241793	9.01225666906993e-05	8.84486113568017e-05	0	0	9.29454410261177e-05	0.000185890882052235	0.000274248103117287	0.000182832068744858	0.000179969405201116	0	8.8999644001424e-05	0.00168096965407414	0	0	0	9.04159132007233e-05	0	0.000544020310091577	0.000272010155045788	0.385631175547142	0.0073875704127805	0	0	0	0.0102192493496841	9.13325417846379e-05	9.08677873693776e-05	0
6933	LL-0	0	0.00220426157237326	0	0.000595149531319744	0	0	0.000296120817293456	0	0	0	0	0.00061022120518688	0.00320366132723112	0.000781616382679381	0.000767106474378644	0.00105708245243129	0	0	0.000161134386077989	0.000164257555847569	0	0	0	0	0.000208203206329377	0.00249843847595253	0.000396432111000991	0	0	0	0	0.000766136755410841	0	0.00058411214953271	0.010997800439912	0	0	0.00161714170204164	0	0.871954902355547	0.00966378095429837	0	0	0	0.0335337650323774	0	0	0
6938	Ms-0	0	0.0008424599831508	0.000416146483562214	0	0.000623700623700624	0.000828500414250207	0.000206015657189946	0	0.000416406412658755	0	0.000208159866777685	0.00253271422541157	0.000633178556352891	0.000432152117545376	0.2003367003367	0.00353945450759942	0	0	0	0.000441403663650408	0	0	0	0	0	0.000483325277912035	0.000232018561484919	0.000464037122969838	0.00045903144365389	0.00045341192473362	0	0.00228206298493838	0	0.00070323488045007	0	0	0	0	0.00048780487804878	0.000248138957816377	0.000496277915632754	0	0	0	0	0	0	0
6939	Mt-0	0.000738552437223043	NA	0.000422119037568594	0.000428816466552316	0	0.000413052457662123	0.000413564929693962	0	0.000412541254125413	0.000822368421052632	0	0.000812347684809098	0.000812347684809098	0.00120578778135048	0.0242282141461508	NA	0.000386249517188104	0.000391083300743058	0.00038971161340608	0	0.000390015600624025	0.000366434591425431	0.00109689213893967	0.000735835172921266	0.00401753104455807	0	0.000723589001447178	0	0.000353982300884956	0	0.000358294518093873	0	0	0	0.000374111485222596	0.000372717107715244	0.000386249517188104	0.000745156482861401	0	0.0438461538461538	0.00192307692307692	0	0	0	0.00198019801980198	0.00967741935483871	0	0.00076657723265619
6940	Mz-0	0.0012214983713355	0.000627615062761506	0.000206015657189946	0.000415282392026578	0	0.000206910821435961	0.000206739714699194	0	0	0	0	0.000854700854700855	0.000213675213675214	0	0.01473729175566	0.00126475548060708	0	0.000214086919289231	0	0.000437732545414752	0.000229042601923958	0	0	0.000668449197860963	0.000239177230327673	0.000239177230327673	0	0.000224971878515186	0	0	0.000222271615914648	0.00132129486897159	0.000226808800181447	0	0	0.000231267345050879	0	0.000479846449136276	0	0.713767239293491	0.00895233486571498	0	0	0	0.0138751238850347	0	0	0.000247279920870425
6943	NFA-10	0.00016986580601325	0.00106044538706257	0	0.000357462019660411	0	0.000174489617867737	0	0.00195139258470818	0	0	0	0.000180864532465184	0.000361729064930367	0.00204384986993683	0.354656460725351	0.000709597303530247	0	0	0.000952562392836731	0.000779575131553303	0	0	0.000210128178188695	0	0	0.000252908447142135	0.000232991612301957	0	0	0	0	0.000444938820912125	0	0.000225326723749437	0	0.000239693192713327	0	0	0.000472813238770686	0.000689179875947622	0.000229726625315874	0	0	0	0	0.000232342007434944	0	0.000230255583697905
6944	NFA-8	0.000976017847183491	0.000148323939483833	0.000151860288534548	0	0.000930088358394047	0	0.000153680651605963	0.00198685618217943	0.000152114390021296	0.000302388872089507	0.000151194436044754	0.000747049155834454	0.000149409831166891	0.0017996400719856	0.00712416400116313	0.000728862973760933	0	0	0.000309981401115933	0.000618811881188119	0.000155424308361828	0.000152578577967653	0	0.000148720999405116	0	0	0.00164547494390426	0.000149588631264024	0.000148367952522255	0	0	0.000738007380073801	0	0.000298240381747689	0	0.000148809523809524	0	0	0.000149925037481259	0.00287052424837589	0.000151080223598731	0	0	0	0.000458715596330275	0	0	0.000153869826127096
6945	Nok-3	0.00202149164804766	0.00149237821127812	0.00147027935307708	0.0210181664554288	0	0.000211215545464146	0.00031652247309559	0.0001051745898191	0.00211797098379752	0.000105965878986966	0.000105965878986966	0.000643707756678468	0	0	0	0.00201335170075236	0	0.000214592274678112	0	0	0.000227505403253327	0	0.000218698742482231	0.000109409190371991	0.000231240605850387	0	0.000111694404110354	0	0	0.00143805309734513	0.000221238938053097	0.000889877641824249	0.00147744061825207	0.000227298556654165	0	0.000231776567389037	0.000233617568041117	0.000116468669927789	0.000349406009783368	0.0330060333609369	0.000828108363894475	0	0	0	0.000612970454824077	0	0.000972999270250547	0.00243813239058881
6951	Pu2-23	0.000321646831778707	0.000996677740863787	0	0.000666222518321119	0	0	0	0	0.00400935516204477	0.000336247478143914	0.000336247478143914	0.00377358490566038	0	0	0	0.00433622414943296	0	0	0.000704970038773352	0	0.000374531835205993	0	0.000366032210834553	0	0	0	0	0.00257352941176471	0	0	0	0.00506879073135409	0	0	0	0.000378644452858766	0.000381679389312977	0	0	0.513084853291039	0	0	0	0	0	0	0	0.000405022276225192
6956	Pu2-7	0.000446162998215348	0.000300616263339847	0.000593824228028504	0.000149655791679138	0.000299311583358276	0.000149902563333833	0.00224517287831163	0	0.00105517033463973	0	0.000150875075437538	0.000456343170063888	0.000456343170063888	0.000154655119084442	0.553781259415487	0.000599790073474284	0.000154012012937009	0.000153798831128883	0.000156985871271586	0	0	0.000167364016736402	0	0	0.000697958471470948	0.000174489617867737	0	0	0.000837100284614097	0	0	0.00132780082987552	0	0	0	0	0	0.000176025347650062	0.000176025347650062	0.224729241877256	0.00523465703971119	0	0	0	0.00691588785046729	0	0	0
6957	Pu2-8	0.000943841434638981	0.00442722744881018	0	0.00347222222222222	0.000578703703703704	0	0.00164113785557987	0.000599520383693046	0.000618429189857761	0.00116076610562972	0	0	0.00183710961420698	0	0.677666470241603	0.00198708395429707	0	0.000664893617021277	0.00146198830409357	0.00155038759689922	0	0	0.000619195046439629	0	0.000696864111498258	0	0	0	0	0	0	0.000725689404934688	0	0.000729394602479942	0	0	0	0	0.00156985871271586	0.182993197278912	0	0	0	0	0	0	0.000894454382826476	0.000871839581517001
6958	Ra-0	0	0.000311477962934122	0	0.000449775112443778	0.000149925037481259	0	0	0	0	0	0	0.00104399701715138	0.00119313944817301	0.000150738619234248	0.149207289968884	0.00117353674636937	0	0	0	0	0.000295464618111981	0.000434279096699479	0.000140508641281439	0	0	0.819007092198582	0	0	0	0	0	0.000685400959561343	0	0	0	0	0.000139198218262806	0.000830564784053156	0.000415282392026578	0.728158080451658	0.0114326040931546	0	0	0	0.0323828628743373	0	0	0
6959	Rennes-1	0	0.00108979947689625	0	0.00152871806071195	0.000218388294387421	0	0	0.00109385254867644	0	0	0	0.000894254415381176	0.000894254415381176	0.000926569376882094	0	0.000877770463023919	0	0.000454235748353395	0	0	0.000269687162891046	0.000276395798783858	0	0	0	0	0	0.000273000273000273	0	0	0	0.00231481481481481	0	0	0.000273000273000273	0	0	0	0	0	0.000271665308340125	0	0	0	0	0	0	0
6960	Rennes-11	0.00628667225481978	0	0.000428082191780822	0.000447227191413238	0	0	0	0	0.000436681222707424	0	0	0.000448833034111311	0	0	0.181657848324515	0	0	0	0.000469483568075117	0.00142450142450142	0	0	0	0	0	0	0	0	0	0	0	0.00170454545454545	0	0	0.00705467372134039	0	0	0	0	0	0	0	0	0	0	0	0	0
6961	Se-0	0.000169577751399016	0.000837520938023451	0.00113654814093197	0.000321543408360129	0	0	0.000159515074174509	0.000158982511923688	0	0.000319386777387416	0	0.000956022944550669	0.000159337157425112	0.000160462130937099	0.374410562716127	0.00155159038013964	0	0	0.000307125307125307	0.000615858352578907	0.000157405949944908	0	0.00030409001064315	0	0	0.27809641915982	0.0153374233128834	0	0.000151538111835127	0	0.000149409831166891	0.00104306362688124	0.00015001500150015	0	0	0.00015236934328813	0	0.000455304295037183	0.000151768098345728	0.52769634315692	0.00925783058170035	0	0	0	0.0129303629848886	0.000154870682979712	0	0
6963	Sorbo	0	0.0217161016949153	0	0.000258064516129032	0.000258064516129032	0.000257997936016512	0	0	0.00025953802232027	0	0.000260281103591879	0.00159320233669676	0.00159320233669676	0.0175628208592272	0.0177248677248677	0.019300991131977	0.00053633681952266	0	0	0	0	0	0	0	0.000587889476778366	0	0	0	0.000571265352756355	0	0	0	0	0.000564971751412429	0.000577700751010976	0	0	0	0.000298151460942159	0	0.000299490865528601	0	0	0	0	0	0	0.000303951367781155
6966	Sq-1	0	0.000683994528043776	0	0.00137551581843191	0.000687757909215956	0	0	0.00417246175243394	0	0	0	0.00142551674982181	0.00142551674982181	0.00362056480811007	0	0.00139275766016713	0	0	0.00149588631264024	0	0	0	0	0	0	0	0	0	0.000922509225092251	0	0	0.00440528634361234	0	0	0.00475285171102662	0	0	0	0	0.00917431192660551	0.000917431192660551	0	0	0	0.00107874865156419	0	0	0
6967	Sq-8	0.000854579119783507	0.000893655049151028	0	0	0	0	0.00256952841596131	0.0007590708972218	0.000304738686576261	0.00245775729646697	0.000153609831029186	0.000946372239747634	0.00126182965299685	0.000319795330988168	0.0125277513479226	0.00126143172500788	0	0	0.000170010200612037	0.000171791788352517	0.000181752090149037	0	0	0.000174216027874564	0.000362056480811006	0.513939174511224	0	0	0.00017860332202179	0	0	0.00103986135181976	0	0.000533997864008544	0.00018037518037518	0	0.000182215743440233	0.00074794315632012	0	0.525155455059356	0.00659506312417562	0	0	0	0.0137012736395214	0.000194931773879142	0.000193798449612403	0.000194363459669582
6968	Tamm-2	0.000448631673396142	0.00424528301886792	0	0.00141043723554302	0.000470145745181006	0.000465766185374942	0	0	0	0.000463606861381548	0	0.000938086303939962	0.00187617260787992	0	0	0.00221926320461607	0	0.000953288846520496	0	0	0	0.000461467466543609	0.00143266475644699	0	0.000998003992015968	0	0	0	0	0.000466635557629491	0	0.00198412698412698	0	0	0	0	0	0	0.000472143531633617	0.00597014925373134	0.00099502487562189	0	0	0	0.000998502246630055	0	0	0
6969	Tamm-27	0.000542593597395551	0.00388134183532021	0	0	0.000563856780377784	0	0	0	0	0	0	0.00174013921113689	0.00203016241299304	0	0	0.00253378378378378	0	0	0.000902798675895275	0.000615006150061501	0	0	0	0	0.000395882818685669	0.000395882818685669	0	0	0	0	0	0.000337837837837838	0	0.000338983050847458	0	0	0	0	0	0.00141843971631206	0.000354609929078014	0	0	0	0	0	0	0
6970	Ts-1	0	0.000281135788585887	0.000281056773468241	0	0	0	0.000566893424036281	0	0	0	0	0.00058055152394775	0.002322206095791	0.000587199060481503	0.0354445090063916	0.000862316757688991	0	0.00029940119760479	0	0	0	0	0	0	0.000326477309826967	0.216780933725106	0.000311235605353252	0	0.000634115409004439	0	0	0	0	0.000314366551398931	0	0	0	0.00100468854655057	0.000334896182183523	0.872390572390572	0.000673400673400673	0	0	0	0.000673627484001347	0	0	0
6971	Ts-5	0	0.000420698359276399	0.000421762969211303	0.000863185153215365	0.000431592576607682	0.000426257459505541	0.00107550010755001	0.00021381227282446	0	0.000434593654932638	0.000217296827466319	0.00375358798851844	0.000662397880326783	0	0.0119152691968226	0.000865988309157826	0.000465332712889716	0.000227790432801822	0.000230786983614124	0.000475059382422803	0	0	0	0	0	0.000285551113649343	0	0.000248880039820806	0	0	0	0	0	0	0	0.0004778972520908	0	0.00493218249075216	0	0.83897021706209	0.03331650681474	0	0	0	0.0234192037470726	0.00350262697022767	0.000512952038984355	0
6973	Ull2-3	0.000567697984672154	0.00129407958589453	0	0.000348068221371389	0	0	0.00570278430057028	0	0	0.00565535595475715	0	0.00130975769482646	0.00491159135559921	0	0.0382950382950383	0.00365084633255891	0.00102319236016371	0.000333555703802535	0	0	0	0.000288683602771363	0	0	0	0.000287852619458837	0	0	0	0.00112898673440587	0.000282246683601468	0.00336889387984278	0	0	0	0	0	0	0	0.00107642626480086	0.000538213132400431	0	0	0	0	0	0.000272034820457019	0
6974	Ull2-5	0.00111705098539855	0.00352348993288591	8.15660685154976e-05	0.000822593912805045	0.00018279864729001	0.000341938792956061	0	0	0.000349619788480028	0.000347192084020484	0	0.00102871838834119	0.000171453064723532	9.04404449669892e-05	0.126429163214582	0.00396923840238154	0.000606480679258361	0.000167940213284071	0	8.41113634452014e-05	8.68960722975322e-05	8.21018062397373e-05	0.000255275697753574	8.68885220262403e-05	8.84173297966401e-05	8.84173297966401e-05	0	8.61326442721792e-05	8.51136266916333e-05	8.41467519353753e-05	0	0.00139970256320532	0	0.000174626735353183	0.00170677590032429	8.5273300929479e-05	8.5954959601169e-05	0.000886210563629918	0.000177242112725984	0.623113373113373	0.0100912600912601	0	0	0	NA	9.22934933087217e-05	0.000278086763070078	9.53379731146916e-05
6975	Uod-1	0.000466200466200466	0.00146771037181996	0	0	0.000252397778899546	0.000250689395838556	0	0	0.00101884870096791	0	0	0.000768639508070715	0.00384319754035357	0.000262950302392848	0.150101419878296	0.00201207243460765	0.00026638252530634	0	0	0	0	0	0.000573065902578797	0	0	0	0	0	0	0	0	0.00141402714932127	0	0	0	0	0	0.00151377535573721	0.000605510142294883	0.499090357792602	0.00758035172832019	0	0	0	0.0110444935310824	0.00032071840923669	0.000314564328405159	0
6976	Uod-7	0.000208681135225376	0.00108436347863804	0	0.000220653133274493	0	0	0.002154243860405	0	0.00133126248058576	0	0	0.00133838947133616	0.000892259647557439	0	0.059897572923625	0.00108932461873638	0	0	0.000696217219772569	0.000238095238095238	0.000273000273000273	0	0	0	0.000303306035790112	0	0	0	0	0	0	0.0010837171498239	0	0.000276548672566372	0	0	0	0.000568343279340722	0	0.44466237041188	0.00532362006164192	0	0	0	0.0191994793361536	0	0.000283205890682526	0
6979	Wei-0	0.00065973940293584	0	0.000154679040989946	0	0.000153397760392698	0	0	0	0.000150217815832958	0	0	0.000750976269149895	0.00375488134574947	0.000758265089475281	0.655815329979284	0.00102895781272968	0.000292483182217023	0	0	0	0.000148698884758364	0	0	0	0	0	0.00014427932477276	0.00014427932477276	0.000142511044605957	0	0	0.00140706345856198	0	0	0	0	0	0	0.000142816338189089	0.00799314872966029	0.000428204396231801	0	0	0	0.000145285485979951	0	0.000144843568945539	0
6981	Ws-2	0.00139821029082774	0.00679067020962504	0.000296208530805687	0	0	0.000301841231512225	0.000299311583358276	0.000301841231512225	0	0	0	0.00188442211055276	0.000942211055276382	0	0	0.00362866646507409	0	0.000321853878339234	0.000331235508446505	0.000334560053529609	0	0	0	0	0.000387596899224806	0	0	0	0	0	0	0	0	0.000362713093942691	0	0	0	0	0.000373692077727952	0.0828025477707006	0.00187336080929187	0	0	0	0.000772499034376207	0	0	0.000395100750691426
6982	Wt-5	0.000644883920894239	0.00194974003466205	0.000422208148617268	0	0.000418848167539267	0	0.000411861614497529	0	0	0.00227743271221532	0	0	0.000412967169110056	0.000210128178188695	0.00285772606654419	0.00161420500403551	0	0	0	0	0.000212269157291446	0	0	0	0.000216450216450216	0.0824675324675325	0.000203998368013056	0	0	0	0	0	0	0.000620604054613157	0	0	0	0	0.000219876868953386	0.111355633802817	0.00242077464788732	0	0	0	0.00339443312966735	0	0.000459347726228755	0.000230467849734962
6984	Zdr-1	0.00509268690160929	0.000395882818685669	0	0	0.000189933523266857	0	0	0	0.00224131490474412	0	0	0.00261780104712042	0.00037397157816006	0	0.478381374722838	0.00292290829375228	0.000182581705313128	0	0	0.000365497076023392	0.000186011904761905	0.000183049606443346	0	0	0	0.000182415176942722	0.00018034265103697	0.0036068530207394	0	0	0	0.00435161009573542	0	0.000353731871241599	0.000178571428571429	0	0	0.000358937544867193	0	0.43400365630713	0.00676416819012797	0	0	0	0.011269166820617	0	0	0
6986	Abd-0	0.00330360092500826	0.000505731625084289	0.000167140230653518	0	0	0	0	0	0	0	0	0.00154559505409583	0.000171732783788425	0	0.712538753014123	0.00221956633088612	0	0	0	0.000180831826401447	0	0	0	0	0	0.000194628260023355	0	0	0	0	0	0.00184569952011812	0	0.000565184626978146	0	0.000195963158926122	0.000199203187250996	0	0.000392927308447937	0.00060557125555107	0.00020185708518369	0	0	0	0.000209248796819418	0	0	0.000204624514016779
6987	Ak-1	0	0.000978234287111763	0	0.000494926998267755	0.000989853996535511	0	0	0	0	0	0.00024981264051961	0.00231719876416066	0.000257466529351184	0	0.222165863555668	0.0017583521728209	0	0.000268096514745308	0	0	0	0	0.000282406099971759	0.000570287995437696	0.000634316523945449	0.000951474785918173	0.000287935502447452	0	0	0	0	0	0	0.000583260425780111	0.000294464075382803	0.00029171528588098	0	0	0	0.0836397058823529	0.000612745098039216	0.00608272506082725	0	0	0	0	0	0.000315258511979823
6989	Alst-1	0.000339443312966735	0	0	0	0.00220507166482911	0	0.000362187613183629	0.000364564345607	0	0.00297729810197246	0	0.00115074798619102	0.00115074798619102	0	0.0376923076923077	0.00112866817155756	0	0	0.000401606425702811	0	0	0.000427350427350427	0	0.000418760469011725	0	0.428699955015744	0	0	0	0	0	0.0024330900243309	0	0.000417014178482068	0.000421052631578947	0	0	0.00133392618941752	0.000889284126278346	0.740191804707934	0.0152571926765475	0	0	0	0.0216216216216216	0	0.000893655049151028	0
6990	Amel-1	0.000310077519379845	0.000467799781693435	0	0.000306560392397302	0.000153280196198651	0.000152951973080453	0.0009147735935356	0	0	0.000153609831029186	0	0.0012302014454867	0	0.000155496812315348	0.000152230172020094	0.00167555217060168	0	0.000154249575813667	0	0.000470957613814757	0.000161472630389149	0.000156739811912226	0	0	0	0.000158102766798419	0	0	0	0	0	0	0	0.000467216944401184	0	0	0.00032020493115594	0	0.000158302991926547	0.00838033843674456	0.00016116035455278	0	0	0	0.000165700082850041	0	0	0.000330305532617671
6992	Ang-0	0	0	0.000252716704574172	0	0.000255232261357836	0	0.000254582484725051	0.000256147540983607	0	0.000259403372243839	0.000259403372243839	0.00105374077976818	0	0.000266311584553928	0.401412133891213	0.00104004160166407	0	0	0.000280033604032484	0	0	0.000297796307325789	0	0	0.000641848523748395	0.00160462130937099	0	0	0.000298240381747689	0	0	0.000569476082004556	0	0.000593295757935331	0	0	0	0	0.000617474529175672	0.0520480443486295	0.000923929781336618	0	0	0	0.000640820249919897	0.000960307298335467	0.000952078705172961	0.000317965023847377
6997	Appt-1	0.000175162024873008	0.00124289772727273	0	0	0.00071288540367136	0.000177273533061514	0.00124135485015074	0.00266193433895297	0.000357334286224763	0.000178699070764832	0.000178699070764832	0.00127249590983458	0.000363570259952736	0.00092695587690026	0.000897343862167983	0.00142831637207641	0	0	0	0	0	0.000198373338623289	0	0.000390854016025015	0	0.0054575986565911	0	0	0	0	0	0.002389486260454	0	0.000203458799593082	0	0	0	0	0.0010568590150074	0.00602409638554217	0.000215146299483649	0	0	0	0.000221827861579414	0.000659340659340659	0	0
7000	Aa-0	0.00188572506128606	0.00307219662058372	0.000189501610763691	0	0.000377857547704515	0.000189214758751183	0	0.0001886080724255	0.000189861401177141	0	0.000189789333839438	0.0003882741215298	0	0	0.00115718418514947	0.00133740924722965	0	0	0.000394244037058939	0	0	0	0	0	0	0.0355706118992166	0	0.00020703933747412	0	0	0	0.000407581006725087	0	0.000206996481059822	0	0	0	0.000644883920894239	0.000214961306964746	0.576527260783884	0.0113860302167725	0	0	0	0.0171441461764042	0	0	0
7002	Baa-1	0.00203579608109254	0.000946725191496686	8.5295121119072e-05	0.000257356095050184	0.000171570730033456	0.000171629623272977	8.55431993156544e-05	8.58663918942126e-05	0.000172875788745786	8.62589493659967e-05	0	0.0012216404886562	0.00671902268760908	8.8487744447394e-05	0.000870928409684724	0.00216337833160263	0.00229236466231705	0	0.000357366211024748	0.00216469739334356	0	9.30059523809524e-05	0.000276243093922652	0	0	0.000293915940041148	0.000189143181388311	0	0	0	9.34492103541725e-05	0.00140462590130162	0	9.58129730765546e-05	0	9.76276481499561e-05	0	0	0.00205640423031727	0.0266015741755505	0.00079705091162698	0.000196869770646717	0	0	0.000609694136774718	0.000200400801603206	0	0.000301841231512225
7003	Bs-1	0.000724287783679382	0.00024975024975025	0	0.000765892264488129	0.000255297421496043	0.000252143217347453	0	0.000253549695740365	0.00101884870096791	0	0	0.00157273918741809	0.00104849279161206	0.000532197977647685	0.00879007238883144	0.00204760685948298	0	0	0	0.000274348422496571	0	0	0.000282725473565168	0	0	0.00218886804252658	0.000286532951289398	0	0.00029673590504451	0	0	0.001404099971918	0	0.000869565217391304	0.0002963841138115	0	0.000592592592592593	0.000306560392397302	0	0.44365763546798	0	0	0	0	0	0	0.000309405940594059	0.00093837973099781
7008	Benk-1	0.00243531202435312	0.00126063662149385	0	0	0	0.000624804748516089	0	0	0	0	0	0.00164962058726493	0	0	0	0.00223570744171191	0.000335683115139308	0	0.000341763499658237	0	0	0.000360100828231905	0	0	0	0	0.000717360114777618	0	0.000375093773443361	0	0	0.000707213578500707	0	0.00146252285191956	0.000370644922164566	0	0.000371057513914657	0.000764525993883792	0.000764525993883792	0.171613394216134	0.00228310502283105	0	0	0	0.00584567420109119	0	0	0
7013	Bd-0	0.00300687285223368	0.00111358574610245	0.000223513634331694	0	0	0	0	0.00136147038801906	0.00841865756541525	0.000458505272810637	0	0.00140679953106682	0	0	0.333643555141926	0.00138376383763838	0	0.00024265954865324	0.00024770869457518	0.000251256281407035	0	0	0.000259067357512953	0	0.000284252416145537	0.000568504832291074	0.000257532835436518	0	0	0	0	0.000760841998478316	0	0.00105263157894737	0	0.000266595574513463	0.00027122321670735	0.00112201963534362	0	0.380422691879866	0.010845383759733	0	0	0	0.0108029197080292	0	0	0
7014	Ba-1	0.00139883156422283	0.000915827158438098	0	0	8.24538258575198e-05	0.000495376486129458	0	0.000330441966129698	0.00149725503244053	0.00224476222148321	0	0.00143242332322211	0.000252780586450961	0.000255558395093279	0	0.00258484115734178	0	0	0.000172741406115046	0.000435426282330401	0.00190943807965085	0.000269517563561225	8.82067566375584e-05	0.000176912870411322	9.29973030782107e-05	0.000557983818469264	0	0	0	0.000178284899269032	0.000178284899269032	0.00169688309368581	9.04649900488511e-05	9.04649900488511e-05	0	9.26612305411416e-05	0	0.000841908325537886	0.00261927034611787	0.628492419185658	0.0141127109754935	0	0	0	0.0155945419103314	0.000192122958693564	0	0.000194042883477248
7025	Bl-1	0.000220264317180617	0.00136301681054066	0.000226963231956423	0	0	0.000225988700564972	0	0.000227790432801822	0.00368069933287325	0.000230733733271804	0.000230733733271804	0.00164088138771683	0.00140646976090014	0.000237529691211401	0.0261634637647604	0.00206327372764787	0.000239005736137667	0	0.00024265954865324	0.00024740227610094	0.000772598506309554	0.000259336099585062	0.000254000508001016	0	0.00403109703426432	0.000287935502447452	0.000258064516129032	0.000258064516129032	0.000536193029490617	0	0	0.00126518218623482	0	0.000785340314136126	0	0.000260552371026576	0	0.000544959128065395	0.00245231607629428	0.114402173913043	0.00407608695652174	0	0	0	0.00416550958067204	0.000280898876404494	0	0
7026	Boot-1	0.0025654181631606	0.00189328743545611	0	0	0	0	0.0212657366451174	0	0.00102986611740474	0.000171673819742489	0.000171673819742489	0.000695168578380257	0.000173792144595064	0.00017683465959328	0.835346910597169	0.000514933058702369	0	0	0	0.000543872371283539	0.000189035916824197	0	0.000182182546912006	0.000183217295712715	0.000197784810126582	0.0160205696202532	0	0	0.000374882849109653	0	0	0.0011196118678858	0	0.000381170192490947	0	0	0	0	0.000196078431372549	0.102240896358543	0.00200080032012805	0	0	0	0.00337339236769977	0	0	0
7028	Bch-1	0.00281739742912485	0.000529848110208407	0.000174611489436005	0.000349467062729338	0	0.000699790062981106	0	0	0.000354421407052986	0	0	0.000538020086083214	0.000179340028694405	0	0.0700195486049405	0.00176709666018731	0	0	0.000367174591518267	0	0	0	0	0	0	0	0	0	0.000190150218672751	0.000188323917137476	0	0.00112888052681091	0	0.000191681042744873	0	0.00059183270862103	0	0	0.000199680511182109	0.0064633407392446	0.000201979398101394	0	0	0	0	0	0	0
7031	Bsch-0	0.00164804980772752	0.00113442994895065	0.000558035714285714	0.000370782350760104	0.000556173526140156	0.000185288123031314	0.000369208048735462	0.00223089793641941	0.000374601985390523	0.000375304935259899	0	0.00095383441434567	0.00095383441434567	0.000968616815187912	0.00018758206715438	0.00277674935209182	0	0.000377500943752359	0	0.000192901234567901	0	0.000200120072043226	0.000197044334975369	0.000590086546026751	0.000433463372345037	0.000433463372345037	0	0	0.000207210940737671	0	0	0.00019712201852947	0	0.000616016427104723	0	0.000203790503362543	0	0.00106723585912487	0	0.322587577906727	0.00515796260477112	0	0	0	0.00734639358860196	0.17123595505618	0	0
7033	Buckhorn Pass	0.00313760645450471	0.00137741046831956	0	0.00233644859813084	0	0.000459347726228755	0	0	0.000468384074941452	0.00239693192713327	0	0.00330812854442344	0	0	0.000466853408029879	0.00319634703196347	0	0.00237529691211401	0	0.000494071146245059	0	0	0	0	0.000656167979002625	0	0	0	0	0	0	0.00111358574610245	0	0.00115008625646924	0	0	0	0.00238521168753727	0	0.822639225181598	0.00786924939467312	0	0	0	0.0283149171270718	0	0	0.000596658711217184
7036	Bu-0	0.00146649068778413	0.00322864690343411	0	0	0	0.000143843498273878	0	0.000286450873675165	0.00215300703315631	0	0	0.00203075137800986	0.000290107339715695	0.00014695077149155	0.000288101411696917	0.00528949249463903	0.000144843568945539	0.000144258511252164	0.000145942790426153	0.000294420727219196	0.0023084025854109	0.000151148730350665	0.000297309350379069	0.000148566334868519	0.000308118933908489	0	0.00332577475434618	0	0.000301932367149758	0	0.00014903129657228	0.0017905102954342	0	0.000304321363359708	0.00790085205267235	0.000313627097381214	0	0.00174160861304623	0.000949968334388854	0.582756956731543	0.0136721891587582	0	0	0	0.0141657058145281	0	0.000164500740253331	0.000328785138911721
7058	Bur-0	0.000232558139534884	0.000661959399823478	0	0.000480076812289966	0.000240038406144983	0.000231696014828545	0	0	0.00213929165676254	0.00119274809160305	0.000238549618320611	0.000238151940938319	0	0	0	0.00142483970553313	0	0.000251952632905014	0	0.000507872016251904	0	0.000236071765816808	0	0	0	0.00209448452408657	0	0	0	0	0	0.00138248847926267	0.000229726625315874	0	0	0	0	0	0	0.854379977246871	0	0	0	0	0.000228571428571429	0	0	0
7061	Cal-0	0.00192106182326231	0.00138145398031428	0	0	0.000169376693766938	0.00016914749661705	0.00016849199663016	0.000167982529816899	0.00151950025325004	0.00185810810810811	0	0.000685166152792052	0.000513874614594039	0	0.000340078217990138	0.00100840336134454	0	0.000339155502798033	0.000171526586620926	0.000172830971310059	0.000180733779143322	0	0.000175192711983181	0.000348796651552145	0	0	0	0	0	0	0	0.00157590614603397	0	0.000711617149973314	0	0.000183150183150183	0.000184842883548983	0.00147628713784831	0.000184535892231039	0.864708083832335	0.0215194610778443	0	0	0	0.0206579954093344	0	0	0
7062	Ca-0	0.00154655119084442	0.00239110094604429	0.000305312436393242	0.000205086136177194	0.000307629204265792	0.000102134613420488	0.00183861082737487	0	0	0.000204834084391643	0.000204834084391643	0.000932256059664388	0.000103584006629376	0	0	0.00102385584109757	0	0.000207619640818021	0	0.000316890250343298	0.000109781534745856	0.000108636610537751	0.000214224507283633	0	0	0.0128391202411522	0	0	0.000109027474923681	0	0	0.00107469102632993	0.000109253796569431	0.000437015186277723	0	0.000112435349673937	0.000227298556654165	0.00056844020009095	0.00102319236016371	0.601823006807431	0.0119995384792893	0	0	0	0.0141509433962264	0.000235266439242442	0	0.000117730162467624
7063	Can-0	0.00611888111888112	NA	0	0.000382409177820268	0.000382409177820268	0	0	0.000343524562006183	0.000345423143350604	0.000342465753424658	0	0.000965561635017702	0	0	0	0.00244947948560931	0.000577700751010976	0.000274574409665019	0	0	0	0	0	0.000237755587256301	0.000235072872590503	0	0	0	0.000232883092687471	0	0	0.000926569376882094	0	0	0	0	0	0	0.000227738556137554	0.00525954722158701	0	0	0	0	0.000233045910044279	0	0	0.000235128144838937
7064	Cnt-1	0.000253292806484296	0.00104493207941484	0.000261164794985636	0.000526592943654555	0	0	0	0.000260348867482426	0.000263852242744063	0.000264550264550265	0.000264550264550265	0.00161507402422611	0.000269179004037685	0	0.0298110194303966	0.00181582360570687	0	0	0.00027693159789532	0.000279251605696733	0.000295072292711714	0	0.000875912408759124	0.000287935502447452	0	0.000324359390204346	0	0	0	0	0	0.00114155251141553	0	0.000298329355608592	0	0.000298775022408127	0.000609756097560976	0.000316656111462951	0.000316656111462951	0.673101673101673	0	0	0	0	0.000661157024793388	0.000323206205559147	0.000321027287319422	0
7067	Ct-1	0.000273224043715847	0.00181676615624189	0	0	0	0	0.000525072197427146	0.00955921402018056	0	0.000272257010618023	0.000272257010618023	0.000277238702522872	0	0	0.353641650512323	0.00109200109200109	0.000279407655769768	0.000280583613916947	0.000278784499581823	0.000279095729835334	0	0	0	0	0	0	0.000259672812256557	0	0	0	0	0.000509294626941686	0	0	0	0	0	0	0	0.316431009263774	0.00950755728912725	0	0	0	0.0128602048106692	0.000237304224015187	0	0
7068	Cerv-1	0.000381679389312977	0	0.000379075056861259	0	0	0	0	0.00113765642775882	0.000381679389312977	0	0	0.00231839258114374	0	0.00195848021934978	0.485637686710073	0.00190186382655002	0	0	0.000782166601486116	0	0	0	0	0	0	0	0	0	0	0	0	0.000807754442649435	0	0.000412541254125413	0	0.000425170068027211	0	0	0.000429737859905458	0.00347826086956522	0	0	0	0	0	0	0	0
7071	Chat-1	0	0.00142146410803127	0	0	0.000363768643142961	0	0.000359841669665347	0	0	0	0.000367647058823529	0.0018796992481203	0.00037593984962406	0.000380952380952381	0.000367917586460633	0.00257637099742363	0	0	0	0.000408663669799755	0	0	0.000429000429000429	0	0	0.000479386385426654	0	0.000438788942518649	0	0	0	0	0	0	0	0	0	0	0	0.181069958847737	0	0	0	0	0	0	0	0.000472143531633617
7072	Chi-0	0	0	0	0	0	0.000315656565656566	0	0.000639590661976335	0.00032020493115594	0	0.000323101777059774	0.00130718954248366	0.00065359477124183	0.000333889816360601	0.000322684737011939	0.00128369704749679	0.000330578512396694	0	0.00034447123665174	0.000346380325597506	0.000734484024972457	0	0.000361141206211629	0	0	0	0	0	0	0	0	0.00215594681997844	0	0.000370233246945576	0.00037243947858473	0	0	0.000388349514563107	0.000776699029126214	0.224736636753804	0	0	0	0	0	0.000805477245267821	0.000401606425702811	0
7077	Co-1	0.000549349935909174	0.00131282820705176	0.000374742364624321	0.000187793427230047	0	0	0	0.000186532363365044	0.00018796992481203	0.00150065653723504	0	0.00173745173745174	0	0.000585480093676815	0.000380372765310004	0.00243810952738185	0.000197472353870458	0.000197083169097359	0.000201694231544978	0	0	0	0.00125523012552301	0.00020669698222406	0.000931966449207828	0	0	0	0.000219394471259324	0	0.00020550760378134	0.00020550760378134	0.000213401621852326	0.000426803243704652	0.000215936082919456	0	0.000219731927049	0.00300647548566142	0.000462534690101758	0.795679154217421	0.0174672489082969	0	0	0	0.0232447817836812	0	0.000232072406590856	0.000469814423302795
7081	Co	0.000279485746226942	0.00367309458218549	0	0.00137551581843191	0	0	0	0.0003382949932341	0.000350508236943568	0.000345423143350604	0	0.000350140056022409	0.00175070028011204	0	0.453896103896104	0.00147579693034238	0.000647668393782383	0	0	0.00126796280642434	0.000469704086425552	0.000385802469135802	0	0.00082135523613963	0	0	0	0	0	0	0	0	0	0.000827129859387924	0.0463292943692088	0	0.000863557858376511	0.000424628450106157	0.000424628450106157	0.0192663949610967	0.00148203038162282	0	0	0	0.000442673749446658	0	0	0
7092	Com-1	0	0	0	0	0	0	0	0.0018037518037518	0.000733137829912023	0	0	0.00262172284644195	0.000374531835205993	0.000381825124093165	0.0011094674556213	0.0032703488372093	0	0	0	0	0	0	0.000431965442764579	0	0.000472366556447804	0	0	0.000438020148926851	0	0.000428265524625268	0	0.000845665961945032	0	0.000440722785368004	0	0	0	0	0	0.00275229357798165	0	0	0	0	0	0	0	0
7094	Da-0	0	0.00037397157816006	0.000372995151063036	0.000380662352493338	0	0.000777000777000777	0	0.000389256520046711	0.000802246289610911	0	0	0.00513428120063191	0.000394944707740916	0.000801603206412826	0.00315706393054459	0.00312744331508991	0.000346981263011797	0	0.000371333085777943	0.00111275964391691	0.000838222967309304	0.00232378001549187	0	0.0011454753722795	0.000389105058365759	0.000778210116731518	0.00038109756097561	0	0	0	0	0.00262368815592204	0	0.000749906261717285	0	0.000382848392036753	0	0	0	0.619447779111645	0.00440176070428171	0	0	0	0.010386373078521	0	0.000427350427350427	0.000847816871555744
7096	Di-G	0.000979431929480901	0.000251952632905014	0.000512557662737058	0.000258464719565779	0.000258464719565779	0	0.00025516713447308	0	0.000259268861809697	0.00494920552227142	0.000520969002344361	0.000530644733351021	0.000265322366675511	0.00242849433351322	0	0.00103923096908288	0.000274876305662452	0.000276778300581234	0.000284333238555587	0	0	0	0.000294031167303734	0	0.00032797638570023	0.00032797638570023	0.000293083235638921	0.000293083235638921	0	0	0	0.00258843830888697	0	0.000595592614651578	0	0	0	0.00157232704402516	0.000314465408805031	0.577938403519799	0.0116279069767442	0	0	0	0.0169381107491857	0	0.000638365783593999	0.00193735873425896
7102	Do-0	0.00201656463809867	0.00261305073673514	0.000214884320607406	0.000144175317185698	0.000288350634371396	0	0	0.000144980065241029	0.0893052416709193	0	0	0.00250165550732102	0.000220734309469502	0	0.000145889561601867	0.00348078317621465	0.000147037200411704	0	0.00022306491188936	7.49119784253502e-05	7.72558714462299e-05	0.000228920259442961	0.000224836993179945	0	0	0	0.0032004876933628	7.62020879372095e-05	7.61208799573723e-05	7.53125470703419e-05	0	0.00105740181268882	0	0.000230414746543779	0	0.000156788962057071	0.000238473767885533	0.000237473284255521	0.0011082086598591	0.254006603849561	0.0055568978014013	0	0	0	0.00646904683917458	8.06516654568917e-05	0	0
7103	Dra-0	0.0010387811634349	0.000721500721500722	0	0	0	0	0	0	0	0	0	0.00187687687687688	0.000750750750750751	0.000381970970206264	0.426671592168452	0.0021978021978022	0	0	0.000391542678151919	0	0	0	0.000408329930583912	0	0.000440528634361233	0	0.000403877221324717	0	0	0	0.000398247710075667	0.00158353127474268	0	0	0	0	0.000426439232409382	0	0	0.206203582350371	0	0	0	0	0	0	0.000446428571428571	0
7106	Dr-0	0.000251382604323781	0.000261506276150628	0.000263019463440295	0	0.000533049040511727	0	0	0	0	0	0	0.00459087226573049	0.000270051309748852	0.00027292576419214	0.149679829242263	0.000525072197427146	0	0	0	0	0	0.000304692260816575	0.000297796307325789	0	0.0012924071082391	0	0.0026525198938992	0	0.000303582270795386	0	0	0.00146327187591454	0	0.00120228434024647	0.000304785126485827	0.000304971027752364	0	0.0025974025974026	0	0.665290568434424	0.0149253731343284	0	0	0	0.0167224080267559	0	0	0
7107	Durh-1	0.00186003255056963	0.000960845544078789	0.000478583393156257	0.000242954324586978	0.000485908649173955	0	0	0	0.000243072435585805	0	0	0.00125376128385155	0.000250752256770311	0	0.738552437223043	0.00170731707317073	0	0.000507356671740233	0	0.000788229111928534	0.000549299642955232	0.000271739130434783	0.000535762121618002	0	0	0.000297885016383676	0.000271517784414879	0.000271517784414879	0	0	0	0.00105568751649512	0.000273373428102788	0.000820120284308365	0	0	0	0.00145518044237485	0	0.217986030267753	0.00407450523864959	0	0	0	0.00564133016627078	0	0.000293083235638921	0
7109	Ema-1	0.00408905043162199	0.000466417910447761	0.000465116279069767	0	0	0	0.00318906605922551	0	0	0	0	0.00424728645587541	0	0	0.589176470588235	0.00465766185374942	0	0	0	0.000492368291482029	0	0	0.000512032770097286	0.000516262261228704	0	0.000550357732526142	0.000518403317781234	0	0	0	0	0.0031201248049922	0	0	0	0	0	0	0	0	0.000559284116331096	0	0	0	0.000564971751412429	0	0	0.000564971751412429
7111	Edi-0	0.000295159386068477	0.0124629080118694	0	0.000327546675401245	0	0	0	0	0.000338868180277872	0	0	0	0	0	0.364493026762156	0	0	0	0	0	0	0	0	0	0	0	0	0	0	0	0	0.00229282672780871	0.00065167807103291	0.00065167807103291	0	0	0	0	0.000622858922454064	0.000304043782304652	0	0	0	0	0	0.000294464075382803	0.00293599530240752	0
7117	El-0	0.000126614332742466	0.000889001778003556	0.000124843945068664	0	0.000124937531234383	0.000249532127261385	0.0144314506096044	0	0.000252175009456563	0.000753295668549906	0	0.00151764259516884	0	0.000258064516129032	0	0.00409937888198758	0.000254000508001016	0.000127242651736862	0.00012923235978289	0.000261267145656434	0	0	0	0.000133280021324803	0.000141422712487626	0.0765096874558054	0	0	0.00177960301163587	0	0.000269505457485514	0.0017619951206289	0.000278164116828929	0.00208623087621697	0	0	0	0.000435161009573542	0	0.0841825431989366	0.00251070742874022	0	0	0	0.00321543408360129	0	0	0
7119	En-2	0.000223713646532438	0.00023094688221709	0	0	0.000710059171597633	0	0	0.000471031559114461	0.000714626012386851	0	0	0.00170357751277683	0.000486736432221952	0.000248323814253787	0.214043583535109	0.00166231298978865	0.000493949123240306	0	0.000511770726714432	0	0	0.000272479564032698	0	0.000263227165043432	0.000291290416545296	0.000291290416545296	0	0	0	0	0	0.000786369593709043	0	0.000272182906913446	0.0002710027100271	0	0	0	0.000845785170566676	0.0782828282828283	0.00112233445566779	0.00369948776323278	0	0	0.00175541252194266	0.000298418382572366	0.000293341155764154	0
7120	En-D	0	0.000533617929562433	0	0.000547345374931582	0.000547345374931582	0.000539519827353655	0.000540540540540541	0.00491266375545852	0	0.000273000273000273	0	0.00221116639027087	0.000552791597567717	0.000282805429864253	0.39389812040316	0.00269832703723691	0	0.00056980056980057	0.000583941605839416	0	0.000316255534471853	0.00061652281134402	0.000302938503483793	0	0	0	0	0	0	0	0	0.000894988066825776	0	0.000309693403530505	0	0	0	0	0	0.226396917148362	0	0	0	0	0	0	0	0
7125	Er-0	0.000614250614250614	0	0	0	0.000200240288346015	0.000396275014860313	0	0.00157232704402516	0	0.000198452073824171	0	0.00159235668789809	0	0.00162074554294976	0.00137497544686702	0.00215982721382289	0	0.00196540880503145	0.000198728139904611	0	0.000206568890725057	0	0.000195924764890282	0	0.000410593307329091	0.000615889960993636	0	0	0	0	0	0.00117693213024716	0	0	0	0	0	0.000206739714699194	0.00124043828819516	0.187868576242628	0.0040016849199663	0	0	0	0.00494623655913979	0.000212224108658744	0	0
7126	Es-0	0.000402252614641995	0	0	0	0	0	0.00168563000421408	0	0	0	0	0.00307557117750439	0	0.000881834215167548	0.000430292598967298	0.00338123415046492	0	0	0	0	0.000509164969450102	0	0	0	0.0016008537886873	0	0	0	0	0	0	0	0	0	0	0	0	0	0	0.00321027287319422	0.000535045478865704	0	0	0	0.000554938956714761	0	0	0.000562113546936481
7127	Est	0.00203903291581707	0.000892857142857143	0.000296912114014252	0.0002999400119976	0.0002999400119976	0	0	0.000298775022408127	0.000606428138265616	0	0	0.000305810397553517	0.000611620795107034	0.000312891113892365	0.000304043782304652	0.000898203592814371	0	0	0	0	0.00033255736614566	0	0	0	0.00104311543810848	0	0	0	0.000332005312084993	0	0	0.00256328099967959	0	0	0	0.000332336324360253	0	0.00241629271660338	0	0.419866150052836	0.00634026065516027	0.000349772647778944	0.000353107344632768	0.000354358610914245	0.0134447674418605	0	0	0.000359582883854729
7130	Et-0	0	0.00207856994387861	0	0	0	0.000204373594931535	0	0	0	0.000205296653664545	0	0.00209599664640537	0.000419199329281073	0.000423639059521288	0.000415196180195142	0.00329692973418504	0	0	0.000844238075137189	0	0	0	0	0.00043271311120727	0	0.00022691173133651	0	0	0.000441403663650408	0	0.000217864923747277	0.00283780833879066	0.000223513634331694	0	0	0.000230574129582661	0.00023089355806973	0	0	0.114491407338597	0.00348351137947051	0	0	0	0.00379957254808834	0	0	0.0004739336492891
7133	Fr-2	0.000917711838482716	0.000626174076393237	0.000307881773399015	0.000307976593778873	0.000307976593778873	0	0.000907990314769976	0.000305623471882641	0	0.000925640234495526	0	0.0015527950310559	0	0.000316255534471853	0	0.00213871066300031	0	0	0	0.000327225130890052	0	0	0	0	0	0.000360230547550432	0	0.000334224598930481	0	0	0	0.00199004975124378	0	0	0	0	0	0	0	0.360703812316716	0.000366568914956012	0	0	0	0.000379650721336371	0.000380662352493338	0	0
7138	Fi-0	0.00134892086330935	0.00121083699107008	0	0.000151263046437755	0.000907578278626531	0.000150784077201448	0	0	0.000603045379164782	0.0013599274705349	0	0.000153327200245324	0	0	0	0.00135216346153846	0.000151607034566404	0	0.000461041954817888	0.000618907628036516	0.000320358801858081	0	0	0	0.000158856235107228	0.000158856235107228	0	0	0	0	0	0.000306701426161632	0	0.000310269934843314	0	0.000157505118916365	0	0.000629326620516048	0.000629326620516048	0.320627802690583	0.00624599615631006	0	0	0	0.00755336617405583	0	0	0.000164149704530532
7143	Gel-1	0.000634920634920635	0.000475435816164818	0.000313627097381214	0.000471105527638191	0.000314070351758794	0.000312793243665937	0	0	0.00189753320683112	0	0	0.00126782884310618	0.000316957210776545	0	0.141001564945227	0.00187587931843051	0.000475888324873096	0.000158328055731476	0.000321957501609788	0.000324044069993519	0	0.000169606512890095	0	0.000330305532617671	0.000176056338028169	0.000352112676056338	0	0	0	0	0.000167196121049992	0.00167926112510495	0	0.000516262261228704	0	0	0.000177714590367869	0.00124333925399645	0.00124333925399645	0.55531374682626	0.0134203844758796	0	0	0	0.0133987544819777	0	0.000373901663862404	0.00018698578908003
7147	Gie-0	0	0.000846202665538396	0.0010371292263016	0.000206526228831062	0.000206526228831062	0	0.000413479429398387	0.000207382828701783	0	0.000208637596494888	0	0.000847457627118644	0.000847457627118644	0.00108084738434933	0.000631446011366028	0.00125601842160352	0.000214270409256482	0	0	0	0.0011611704598235	0.000228362639872117	0	0	0	0	0	0	0	0	0.000457770656900893	0.00114626318202659	0	0.000942507068803016	0	0.000240442414041837	0	0	0.000722369371538647	0.00269080234833659	0	0	0	0	0.000504795557799091	0	0	0
7158	Gr-5	0.000840571588680303	0.000609198903441974	0.000305903946160905	0	0.000314564328405159	0	0	0	0	0.000334672021419009	0	0.0016655562958028	0.00033311125916056	0.000670465973851827	0.000974658869395711	0.0015938795027096	0.000808625336927224	0.0011037527593819	0	0	0.00031210986267166	0.00115074798619102	0	0.000285714285714286	0.000291800408520572	0.000291800408520572	0	0	0.000576867608883761	0.00028216704288939	0	0.00169204737732657	0	0.000565450947130336	0	0	0.000861573808156232	0	0.000572737686139748	0.24120895088637	0.001453065969195	0	0	0	0.00570228091236495	0.000605510142294883	0.000922509225092251	0
7160	Gre-0	0.00176991150442478	0.000944287063267233	0.000634719136781974	0.0032133676092545	0.00032133676092545	0.000315756236185665	0	0.000316155548529877	0	0.00509878903760357	0	0.0032797638570023	0.00032797638570023	0.000334224598930481	0	0.00354495649371576	0.000335232986925914	0.00201612903225806	0	0.000348918353105373	0	0	0	0	0	0	0.000356252226576416	0	0	0	0	0.00176056338028169	0	0.000728066982162359	0	0	0	0.00156067108856808	0	0.737931034482759	0.0122605363984674	0	0	0	0.0237138263665595	0	0	0
7161	Gd-1	0	0.00374882849109653	0	0.000529941706412295	0	0	0	0	0	0.0185873605947955	0	0	0.00172314761631246	0.000598802395209581	0.000447027268663388	0.00357302367128182	0	0.000599161174355902	0.00201612903225806	0.0013869625520111	0.000809716599190283	0.000583090379008746	0	0	0	0	0	0	0.000511770726714432	0	0	0.00131665569453588	0	0.00128783000643915	0	0	0	0.00284495021337127	0.000711237553342817	0.492917847025496	0.00906515580736544	0	0	0	0.0145791915175613	0.00220102714600147	0.00154440154440154	0
7162	Hs-0	0	0.000903750564844103	0	0.00157657657657658	0.000675675675675676	0.000224014336917563	0	0.000447727781508843	0	0.00158406879384476	0	0.00436380339917317	0.000229673863114378	0.000233481204763017	0.515496809480401	0.000677966101694915	0	0	0	0	0	0	0	0	0	0.000270929287455974	0.00833742030407062	0	0	0.000483558994197292	0	0.00168634064080944	0.000248200546041201	0.000496401092082403	0	0	0	0.000260620276257493	0.000260620276257493	0.234600262123198	0.00707732634338139	0	0	0	0.00508293204922418	0	0	0
7163	Ha-0	0.00251130085384229	0.00210637177461822	0.000264900662251656	0	0.00132978723404255	0	0.0485966735966736	0	0.00107181136120043	0	0	0.00109349371241115	0.00273373428102788	0.000554631170271769	0.000807754442649435	0.00212314225053079	0	0	0.00058343057176196	0	0	0.000626959247648903	0.000622083981337481	0	0.000340599455040872	0.000340599455040872	0.000312402374258044	0.000312402374258044	0.000317561130517625	0	0	0.00209455415918612	0.000310077519379845	0.00062015503875969	0	0	0	0.000665335994677312	0.0053226879574185	0.613826366559486	0.0102893890675241	0	0	0	0.0182002022244692	0	0	0.000334448160535117
7164	Hau-0	0.00117808757117612	0.00221283443975055	0	0	0.000406338886631451	0.000201450443190975	0	0.00161746866154468	0.00040650406504065	0.000204331834899877	0	0.00167049488410942	0	0.00167399037455535	0.000409249028033558	0.00202183582693085	0	0.00125812539316419	0.000429553264604811	0.000217060994139353	0	0.0002322340919647	0	0.000222074172773706	0.000764525993883792	0	0.000230520977408944	0.000461041954817888	0	0	0	0.00154696132596685	0.000231267345050879	0.000925069380203515	0	0.00023084025854109	0.00117730162467624	0.00196995813838956	0.00123122383649347	0.545229856648542	0.00939199209095403	0	0	0	0.0185902401239349	0.000252780586450961	0	0.000503397936068462
7165	Hn-0	0.000139489468545125	0.000999857163262391	0.000143184421534937	0	0	0	0.00171796707229778	0	0.00028930999566035	0.000144822592324403	0.000144822592324403	0.000147841513897102	0.000443524541691307	0.000299580587177951	0.000147037200411704	0.00115640358485111	0.000453720508166969	0.000452284034373587	0.000459277403551745	0.000154487872701993	0.000161186331399097	0.000325309043591412	0.00016095284081764	0.000157183275699466	0.000177053824362606	0.000354107648725212	0	0.000163078930202218	0.000168662506324844	0	0	0.000473484848484848	0.000164122763827343	0.000164122763827343	0	0.000494559841740851	0.0352585627938214	0	0.0366501113204316	0.00831744931554323	0.000693120776295269	0	0	0	0.00034794711203897	0.000175530981218185	0	0
7167	Hi-0	0.00130676249591637	0.000163907556138338	0.000165837479270315	0.000339040515341583	0.000678081030683167	0	0.000338581344167936	0	0	0.000343406593406593	0	0.000343997248022016	0	0.000173400381480839	0.00462883593348191	0.000171939477303989	0.00017105713308245	0.000169606512890095	0	0.000169923534409516	0	0	0.000327868852459016	0.000161890885543144	0	0.0149830836152731	0	0	0	0.000625586487331874	0.000156396621832968	0.000627352572145546	0.000473410130976803	0.000157803376992268	0	0	0.000156813548690607	0.000469189865498905	0.000469189865498905	0.266095089633671	0.00654715510522214	0	0	0	0.0109314857582756	0	0	0.000152578577967653
7169	Hh-0	0	0.000587716720540699	0	0.000303582270795386	0.000303582270795386	0	0.000597907324364724	0	0	0	0	0.000931387767773983	0.000620925178515989	0	0.495744680851064	0.00180886343081097	0	0	0	0.000330687830687831	0.000354735721887194	0	0	0.005175983436853	0	0	0	0	0	0	0	0.00103057368601855	0	0.000358937544867193	0.000360230547550432	0	0	0	0	0.0389177168272795	0.000370644922164566	0.000371609067261241	0	0	0	0	0.000765696784073507	0
7177	Jm-0	0	0.00599582898852972	0	0	0	0.000260552371026576	0.00259067357512953	0.000783494384956908	0	0	0.000262743037309511	0.000804936946605849	0	0	0.000534473543559594	0.00105652403592182	0	0	0	0	0	0	0	0	0.000604960677555959	0	0.000280426247896803	0	0	0.000275330396475771	0	0.000823723228995058	0	0.000283929585462805	0	0.000284414106939704	0	0.000880023467292461	0	0.371768202080238	0.00653789004457652	0	0	0	0.00902798675895275	0.000300842358604091	0	0.000301386377335744
7181	Je-0	0.00403914867174149	0.000961230374879846	0.000159083678014636	0.000479386385426654	0.000159795461808885	0.000156396621832968	0.000156470035988108	0.000157529930686831	0	0.000319284802043423	0.000319284802043423	0.000979751796211626	0.000653167864141084	0	0.000160668380462725	0.000948166877370417	0.00033217073575818	0	0.000999167360532889	0.000334224598930481	0.00035778175313059	0	0.000176397953783736	0	0.000198333994446648	0.000198333994446648	0	0	0.000373692077727952	0	0	0.000527240773286468	0	0.000183116645303058	0	0.000368052999631947	0	0	0.000392695857058708	0.00272798129384256	0.00038971161340608	0.000192381685263563	0	0	0	0	0.000196347928529354	0.000587544065804935
7183	Kas-1	0.00149689928006273	0	0.000367161110295198	0.000450078763783662	0.000225039381891831	0.00014972301242701	0.000298819662333782	0.000224702269492922	0.00411337970234089	7.48727163821503e-05	0	7.46045956430916e-05	0.000149209191286183	0.000151457781143506	0.00228377781052011	0.000369358055699195	0	0.000226843100189036	7.65228037955311e-05	0.000230574129582661	7.7555452148286e-05	0.000151676020021235	0	0.00309848764293619	0.000228171585031944	0	0.000222651031616447	0	7.32332478945441e-05	7.23327305605787e-05	0	0.00123099203475742	0.000146252285191956	0.000146252285191956	7.3227885178676e-05	0	0	0	0.000219812426729191	0.00029461589452751	0.000147307947263755	0	0	0	0.000149342891278375	0	0.000149633398174473	0.00052254404299791
7186	Kn-0	0.000307881773399015	0.000939555277168807	0	0.000321130378933847	0.00353243416827232	0	0	0	0	0	0	0.000314564328405159	0.000629128656810318	0.000320410124959949	0.000314366551398931	0.000626959247648903	0	0	0	0.000935162094763092	0	0.000307314074984634	0	0	0	0	0.00031328320802005	0	0	0	0	0.00157778479015462	0	0.000946670874092774	0	0	0	0	0.00294406280667321	0.386011217419993	0.00857802705377763	0	0	0	0.0209441489361702	0	0	0
7192	Kil-0	0	0.000702000702000702	0	0.00106420716566158	0.000354735721887194	0	0	0	0	0.00533807829181495	0	0.0100719424460432	0	0.00292825768667643	0.000355998576005696	0.0031813361611877	0.000367376928728876	0.00667160859896219	0	0	0	0.000396039603960396	0	0	0	0.000420698359276399	0	0	0	0	0	0.00113079532604599	0	0	0.000395100750691426	0.00869565217391304	0.000402414486921529	0.0112033195020747	0	0.264594708105838	0.000419991600167997	0.0106470106470106	0.0107482430756511	0.0108153078202995	0	0	0	0.00542797494780793
7199	Kl-5	0.000999000999000999	0.00100439422473321	0.000248138957816377	0	0	0.00012313754463736	0	0.00444225074037512	0.000248508946322068	0	0.000123609394313968	0.00187781672508763	0.000375563345017526	0.0003813882532418	0.000123793018073781	0.0031874463650852	0	0.000249687890137328	0	0.000128402670775552	0.000138523341182989	0	0.000131302521008403	0	0.000280269058295964	0.000280269058295964	0	0	0	0	0	0.00200481154771451	0	0.000679255535932618	0	0	0.000143843498273878	0.00042583392476934	0.00014194464158978	0.199510932105869	0.00474683544303797	0	0	0	0.00657305049297879	0.000146842878120411	0.000148126203525404	0.00147885241052943
7202	Kb-0	0.00167325829023426	0.000865392180001573	0.000234375	7.92958528268971e-05	0	7.9846694346854e-05	7.96368559369276e-05	0.00368	8.00768737988469e-05	0.000160179400929041	0	0.000643190223508603	0.000401993889692877	0.00041101520756268	0.000160012801024082	0.000962232379119557	0	0	0.000334085024638771	0.000335936843873352	0	0.000253656886784476	8.30978893136114e-05	8.24334350012365e-05	8.59845227858985e-05	0	0.000166875260742595	0	0	0	0	0.000810766985568348	0	0.000654878847413229	0	8.19336337566571e-05	0.000164731076517585	8.2135523613963e-05	8.2135523613963e-05	0.204648854330383	0.00405327156919514	0	0	0	0.00529278333193313	0	0	0.00142450142450142
7203	Krot-0	0.00101449275362319	0.000440463955366319	0.000144571345959231	0.000433839479392625	0.000144613159797542	0	0.00043308791684712	0.000144780657304184	0.0011643137825644	0.000145454545454545	0	0.00132704217045119	0.000147449130050133	0	0	0.00144717800289436	0	0	0	0.000148765248437965	0	0	0.000151722045213169	0.000303490136570561	0	0.000157803376992268	0.000309597523219814	0	0.000154487872701993	0	0.000152998776009792	0.00260696212237387	0	0	0	0.000642363899148868	0	0.000321595111754301	0.000160797555877151	0.224028613233621	0.00585270687693058	0	0	0	0.00450225112556278	0	0	0
7207	Kyoto	0.000747160789001793	0.0013677811550152	0	0.000151446312282296	0	0	0	0	0	0	0	0.000929944203347799	0.0004649721016739	0	0.107296137339056	0.00152788388082506	0.000315059861373661	0	0.000162284972411555	0.000328731097961867	0	0	0.000167420056922819	0.000167280026764804	0.000178571428571429	0	0	0.000172117039586919	0.000344827586206897	0	0	0.000512995896032832	0	0.000350262697022767	0	0	0	0	0.000181093806591815	0.0585086747877446	0.00129198966408269	0	0	0	0.00211172969859858	0	0	0
7208	Lan-0	0.000825658939345824	0.00333900333900334	0.000123946455131383	0.000185977310768086	6.19924369226954e-05	6.19655471557814e-05	6.18582209575653e-05	0.000123662894948371	6.20809535634467e-05	0.00179599925682789	0	0.00187020759304283	0.000311701265507138	0.000314762354422411	0.495026112907237	0.00413989125061789	0.00024931438544004	0.000623947089286828	0.000125391849529781	0.00012622278321237	6.46328852119959e-05	0.000255330014043151	0.000187664206180408	0	0	0.000716659065737182	0.000188976377952756	6.2992125984252e-05	6.29564341475699e-05	0	0.000125179946172623	0.00193907549884281	0	0.000634759426177479	0	0.000192826841496336	0	0.000324401479270745	0.000519042366833193	0.260388541323675	0.00493908462298321	0	0	0	0.00684242302274099	0	0	6.60371128574259e-05
7209	La-0	0.00138344477749596	0.00104118463674225	0	0	0.000346260387811634	0	0.000459822968157259	0.000115194102061974	0	0.00207756232686981	0	0.000706797031452468	0.000235599010484156	0.0014367816091954	0	0.002212904728628	0	0.000238691968015276	0.000242189392104626	0	0	0	0	0.00024770869457518	0.000131700250230475	0.000131700250230475	0	0	0	0	0	0.00162744116174261	0	0.000509748948642793	0	0	0.000135116876097825	0.00106624017059843	0.000533120085299214	0.52573679206845	0.0142604916474263	0	0	0	0.0142219743446737	0.000138274336283186	0.000139528394028185	0.000979020979020979
7213	Ler-0	0.00201952204644901	0	0	0	0.000385802469135802	0	0	0	0	0.00161355385235982	0	0.000412541254125413	0	0.00209467951403435	0	0.000848536274925753	0	0.000443655723158829	0	0	0	0	0	0	0	0	0	0.000403551251008878	0	0	0	0.00118764845605701	0	0	0	0	0.000388651379712398	0	0	0.570035115099493	0.0171673819742489	0	0	0	0.0195856873822976	0	0	0
7217	Lm-2	0.00539480137322217	0.000259067357512953	0	0	0	0.000263088660878716	0	0	0	0	0	0.00136873802354229	0	0.000280662363177098	0.00956806998359759	0.00108108108108108	0.00344234079173838	0	0	0.000301386377335744	0.0346692111959288	0	0	0.000304785126485827	0.00066006600660066	0.495049504950495	0	0	0	0.00181763102090276	0	0.000600240096038415	0.00187265917602996	0.000624219725343321	0	0	0.000314663310258024	0.00193485972267011	0.000644953240890035	0.565189259139437	0.00873503720478809	0.000322476620445018	0.000323939099449304	0.000327118089630357	0.0155615696887686	0.000681198910081744	0.000343170899107756	0.000685166152792052
7218	Le-0	0.000671591672263264	0	0.000352236703064459	0	0.000702247191011236	0	0	0	0	0	0.000356379187455453	0.00179856115107914	0	0	0	0.00140696447414703	0	0	0	0	0	0	0.000385951370127364	0.000376506024096386	0.000412541254125413	0	0	0	0	0	0	0.00109930377427629	0	0.000382701875239189	0	0	0	0	0.00040048057669203	0.0261254019292604	0.000401929260450161	0	0	0	0	0.000808407437348424	0	0
7223	Li-2:1	0.00111135807957324	0.000675675675675676	0	0	0	0.000451773209848656	0.0117514124293785	0	0	0	0.0029673590504451	0.00116279069767442	0	0	0.34874626178974	0.00181735574738755	0.000233263354327035	0.00023441162681669	0	0	0	0.00025025025025025	0.000487567040468064	0	0.000532056397978186	0.000532056397978186	0	0	0.000249937515621095	0.000236910684671879	0	0.000474270808631729	0	0.000243486729973216	0.000247279920870425	0.000246366100024637	0	0.00311445626784324	0	0.55868544600939	0.013302034428795	0	0	0	0.0235483007760235	0	0	0.000268384326355341
7231	Li-7	0.000254452926208651	0.00483740929857565	0	0.000275558004960044	0.000551116009920088	0	0.00304119435996682	0.000849617672047579	0.000290697674418605	0.00058343057176196	0	0.00230680507497117	0.00173010380622837	0.00115774240231548	0.00168918918918919	0.0027708506511499	0.000476758045292014	0.00242836328314716	0	0.000255689082076195	0	0.00127975428717686	0	0.000503905265810028	0.000255950857435372	0.000767852572306117	0.000505816894284269	0	0	0	0	0.000742023250061835	0	0.000744786494538232	0	0.000496277915632754	0	0.000249687890137328	0.000499375780274657	0.245943204868154	0.00177484787018256	0.000500751126690035	0	0	0.00985732814526589	0.000260348867482426	0.000530926466684364	0
7236	Litva	0.000288517022504328	0	0	0	0.000292825768667643	0	0	0	0.000292740046838407	0	0	0.00147102088849662	0	0	0	0.00230880230880231	0	0.000590318772136954	0.000298775022408127	0	0	0	0.000611246943765281	0	0	0.000334336342360415	0.000306278713629403	0	0	0	0	0.000914634146341463	0	0.000311720698254364	0	0.000315059861373661	0	0	0.000321543408360129	0.00259403372243839	0	0	0	0	0	0	0.000326583932070542	0.000327332242225859
7244	Mnz-0	0.00360522757999099	0.00141010575793184	0	0	0	0	0	0.000237360550676478	0	0.000239750659314313	0.000239750659314313	0.00196222712779004	0.000245278390973755	0	0	0.00168674698795181	0	0.000250312891113892	0	0.000257997936016512	0	0.00026525198938992	0	0	0.000270343336036767	0.772100567721006	0	0	0	0	0	0.000252016129032258	0.000259403372243839	0.000518806744487678	0	0	0.000265533722782793	0.000552028705492686	0.000276014352746343	0.684655219405833	0.0128100299809212	0	0	0	0.0157924421883813	0.000285306704707561	0	0
7248	Mv-0	0.00383468257349808	0.00255255255255255	0	0.00183094293561184	0.00045773573390296	0	0	0.000458295142071494	0.00108375909583527	0.00498442367601246	0	0.00110987791342952	0.000634215950531156	0	0.00126582278481013	0.00156445556946183	0.000165070980521624	0.00231826461334658	0	0.000173340266944011	0	0	0	0.000172711571675302	0.000202511138112596	0	0.000181884321571481	0	0	0	0	0.00224447513812155	0	0.000176522506619594	0.000176772140710624	0	0.000186671644577189	0.00165380374862183	0.000367511944138185	0.696252838758516	0.0196820590461771	0	0	0	0.0205177372962608	0.000189322226429383	0.000188572506128606	0
7250	Me-0	0.00200300450676014	0.00381263616557734	0	0.00121285627653123	0.00181928441479685	0	0	0	0	0.000585480093676815	0	0.000597014925373134	0.00119402985074627	0.000647249190938511	0.000494315373208107	0.00188590287600189	0	0	0.000714796283059328	0.000748502994011976	0	0	0	0	0	0	0	0	0	0	0.000660501981505945	0.0435383552176918	0	0.000702247191011236	0	0	0	0.0910364145658263	0.00560224089635854	0.00123533045089561	0	0.0891161431701972	0.0932009167303285	0.0927756653992395	0	0	0	0
7255	Mh-0	0.00086043710204784	0.00106082036775106	0.00192813321647677	0.000349833828931258	0	0	0.00565455791638108	0	0	0.00191104933981932	0.000173731758165393	0.000536768652710682	0.000357845768473788	0	0.000176584849019954	0.000873362445414847	0.000360295442262655	0.000179920834832674	0.000553403431101273	0	0.000194287934719254	0	0.000188217579521927	0.000187055742611298	0	0.459171597633136	0.00109950522264981	0.000183250870441635	0	0	0	0.000548446069469835	0	0	0	0	0	0.001417004048583	0.000607287449392713	0.647499015360378	0.0157542339503742	0	0	0	0.0152998776009792	0	0.000202798620969377	0
7258	Nw-0	0	0.000284333238555587	0	0.00028137310073157	0	0	0	0	0	0.000284900284900285	0	0.000289603243556328	0.000289603243556328	0.00029385836027035	0.0109226789307272	0.000564174894217207	0.000290444379901249	0.000289603243556328	0	0.000296823983377857	0.00031055900621118	0.000307976593778873	0.000593824228028504	0	0.00031201248049922	0.00592823712948518	0	0.000600240096038415	0	0	0	0.00146627565982405	0	0.000903886712865321	0	0	0	0	0	0.602779573367809	0.000323206205559147	0	0	0	0.000656598818122127	0.000328407224958949	0	0.000327653997378768
7268	Np-0	0.000308546744831842	0	0.000313381385145722	0.00125984251968504	0	0.000311720698254364	0	0	0	0	0	0.00095026924295217	0.00031675641431739	0.000968992248062015	0.000633312222925902	0.000943396226415094	0	0	0.000332005312084993	0.000336134453781513	0	0	0	0	0.000359712230215827	0.000359712230215827	0.000692041522491349	0	0	0	0	0.100920559154449	0	0.00035498757543486	0	0	0	0.118504672897196	0	0.035632183908046	0	0.120060790273556	0.121549079754601	0.120841300191205	0.000380662352493338	0.018426103646833	0	0.0160060975609756
7273	No-0	0.00444726810673443	0.000418322526668061	0.000211104074308634	0	0	0.000204708290685773	0.0246172941663219	0	0.00228928199791883	0.000420168067226891	0	0.000212675457252233	0	0.000215656674574078	0	0.000213447171824973	0.000218150087260035	0	0.000429645542427497	0.000212585034013605	0	0.000205930807248764	0	0	0.000205380981721093	0	0	0	0	0	0	0.00186451211932878	0	0.000206739714699194	0	0	0.000207253886010363	0	0.00125052105043768	0.245610411072093	0.00702334228465193	0	0	0	0.0107839070924927	0.00545530843474612	0	0
7276	Ob-0	0	0.00417163289630513	0.000292740046838407	0.00029385836027035	0	0	0	0	0	0.000877963125548727	0	0.00179265013444876	0.000298775022408127	0.000304692260816575	0.0011883541295306	0.00292056074766355	0	0.000303030303030303	0	0.000309405940594059	0.000321957501609788	0	0.000627352572145546	0.000306748466257669	0	0	0.000627155848228285	0	0.000321440051430408	0	0.00030750307503075	0.00185299567634342	0	0.000950570342205323	0	0	0	0	0.000335570469798658	0.343560350640593	0.000674308833445718	0	0	0	0.00069060773480663	0	0	0.000346500346500347
728	LI-SET-019	0.00142247510668563	0.00102910908556307	0	0.00103107968773015	0.000147297098247165	0	0.000286615075952995	0.000286123032904149	0.000575373993095512	0.00388824884792627	0.000144009216589862	0.0017636684303351	0.000146972369194591	0	0	0.00200832018361785	0.000149097957357984	0.00165987626376943	0	0.000154894671623296	0	0.00015921031682853	0.000162127107652399	0	0.000169548999660902	0	0.000332834082210018	0	0.000166500166500167	0	0	0.00162946064852534	0	0	0	0	0	0.00156985871271586	0	0.737071217133902	0.0165418770677346	0	0	0	0.0184724689165187	0.000182715147085693	0	0
7280	Old-1	0.000151630022744503	0.000446694460988684	0	0.000144196106705119	0	0	0	0	0.00199771689497717	0.000286779466590192	0.000143389733295096	0.0020077441560304	0.000286820593718629	0	0.000142450142450142	0.00113074204946996	0.000282326369282891	0.000420875420875421	0	0.000141562853907135	0	0.00056777856635912	0	0	0	0.000282645562464669	0	0.000140331181588549	0	0	0	0.00231072448008699	0	0.000136892539356605	0	0	0	0.000414250207125104	0.000276166804750069	0.177365336310354	0.00237231370360033	0.000276243093922652	0.000279212620410443	0.000279368626903199	0.00297619047619048	0	0	0
7282	Or-0	0.000411522633744856	0.000223164472216023	0.000454338936846888	0	0.000468274408803559	0.000696540515439981	0	0.000466417910447761	0	0.000235571260306243	0	0.00116740602381508	0.00116740602381508	0.000241370987207338	0	0.00135226504394861	0.00307983890073442	0	0	0.000999250562078441	0	0.000516528925619835	0	0	0	0.0045674368619022	0.000490196078431373	0	0	0	0	0.00165798199905258	0	0.000727272727272727	0	0.000242072137496974	0	0.000496647628507574	0.000496647628507574	0.107241988392632	0.00428967953570527	0	0	0	0.00174476570289133	0	0	0
7287	Ove-0	0.00296348980559507	0.000834127740705434	0.000118511495615075	0.000356379187455453	0.000237586124970302	0	0	0.000118385225523855	0.000238492725971858	0.000357057843370626	0	0.00265957446808511	0.000120889748549323	0.000367376928728876	0	0.0028585040495474	0	0	0.000123685837971552	0.000374859427714607	0.000262363898727535	0.000259268861809697	0.000380420999239158	0.000126823081800888	0	0.00040595399188092	0	0	0	0	0	0.00474845995893224	0	0.000260994388620645	0	0.000133173525103209	0.0174654752233956	0	0.0179028132992327	0.0214598141060689	0.000546746856205577	0	0	0	0.00168990283058724	0.000276472214542438	0	0.000278784499581823
7288	Oy-0	0	0.00572475383558507	0.000234962406015038	0.0017232890201871	0.000246184145741014	0	0.00144962551340904	0	0	0.00124626121635095	0	0.000768836494105587	0.000512557662737058	0.000264830508474576	0.188669160876537	0.000818107444777748	0	0	0	0	0	0	0	0	0	0.000259470679813181	0	0	0	0	0	0.00149476831091181	0	0	0	0.000245338567222767	0	0	0	0.115522602248266	0.00167424061229371	0	0	0	0.000471475719000471	0	0	0.000231000231000231
7296	Petergof	0.000547195622435021	0	0	0.000299850074962519	0.00239880059970015	0	0	0.00030543677458766	0	0	0	0.00125274036955841	0.000313185092389602	0.000314663310258024	0	0.00149521531100478	0.00149514079242462	0.000762582613116421	0	0.000265886732252061	0.000292397660818713	0.000532623169107856	0.000265322366675511	0.000264830508474576	0.00026816840976133	0.00053633681952266	0	0.000263921879123779	0.00026525198938992	0.000514933058702369	0	0.00128435653737478	0	0.00051559680329982	0	0	0	0.000788436268068331	0.00131406044678055	0.46049119060331	0.00240256273358249	0.000265957446808511	0	0	0.0120912338554548	0.000277546489036914	0	0.000562271577171774
7298	Pi-0	0.000375093773443361	0.00119331742243437	0	0	0	0	0	0	0	0.000392003136025088	0	0.00157728706624606	0	0.000397930760047752	0.0334370139968896	0.00191570881226054	0	0	0	0.000400801603206413	0	0	0.000405679513184584	0.000400320256204964	0	0.000840689365279529	0	0	0.000413223140495868	0	0	0.000392003136025088	0	0	0	0	0	0	0	0.0689804772234273	0.000433839479392625	0	0	0	0	0	0	0
7305	Pt-0	0.000248200546041201	0.00228252599543495	0.000499375780274657	0	0	0	0.000249937515621095	0	0	0	0	0.00285121824779679	0.00233281493001555	0	0.346707818930041	0.00430379746835443	0.000261574679571018	0	0.000267594327000268	0.000268744961031981	0.000282326369282891	0.000277932184546971	0.000545702592087312	0.000276625172890733	0.000598802395209581	0	0	0	0.00143266475644699	0.000276243093922652	0	0.00277700638711469	0	0.00028604118993135	0.000286861732644865	0.000285469597487868	0.000290360046457607	0	0	0.00450315220654458	0	0	0	0	0	0	0.000316355583676052	0
7306	Pog-0	0.000564015792442188	0.000580046403712297	0	0.000290444379901249	0	0.000288184438040346	0.000287438919229664	0.000290107339715695	0.00173812282734647	0.000290191526407429	0.000290191526407429	0.00117302052785924	0.00557184750733138	0.0728457210541901	0.245939675174014	0.000855431993156544	0	0	0.000297353553374963	0	0.000317460317460317	0.000314663310258024	0	0.0817084493964717	0	0	0.00031675641431739	0	0	0	0	0	0	0.000321130378933847	0	0	0.00131319763624425	0	0	0.00133824021411843	0	0	0	0	0	0.0010148849797023	0	0
7307	Pn-0	0.000179468772433597	0	0.000417972831765935	0.00044474093840338	0	0.000230627306273063	0	0.000231803430690774	0	0.000237868696479543	0	0.00264359528959385	0.000240326844508532	0.000244857982370225	0.272417153996101	0.00217024354955389	0	0	0	0	0.00071157495256167	0	0.000444444444444444	0.000221336874723329	0.000222172850477672	0.00177738280382137	0	0	0	0	0	0.00128068303094984	0	0.000428173838578463	0	0	0	0	0.000641848523748395	0.00298889837745517	0	0	0	0	0	0.000427899015832264	0.000431313349148156	0.000213310580204778
7308	Po-0	0	0.000323310701584222	0	0.000350262697022767	0	0	0	0	0	0	0	0.000367782272894446	0.000367782272894446	0	0.000759589821496392	0	0	0	0	0.000408163265306122	0	0	0	0	0	0.00474625775830595	0	0	0	0.000352112676056338	0	0.000706963591375044	0	0	0	0	0	0.00719178082191781	0.000342465753424658	0.229627071823204	0	0.00704461590070446	0.00706119704102219	0.00703989272544418	0	0	0	0.000325945241199478
7314	Ragl-1	0.00230237912509593	0.0074208693018325	0.000146606069491277	0	0	0	0	0.00014336917562724	0.000143102461362335	0.00114860014357502	0	0.00100344036697248	0	0	0.000142045454545455	0.00422535211267606	0	0	0	0	0.000141904356463743	0.000140449438202247	0.000958116616479606	0	0	0	0.000274197970935015	0	0	0	0	0.00145985401459854	0	0.000267665952890792	0.000135519718118986	0	0	0.000270599377621431	0.000135299688810716	0.247565491702098	0.00397750651488136	0	0	0	0.00569128262076624	0.000137155397064874	0	0.000136892539356605
7316	Rhen-1	0.000710395453469098	0.000714455822814956	0	0.000234466588511137	0	0.000464792005577504	0.000231642344220524	0.00116252034410602	0	0.000235183443085607	0.000235183443085607	0.000716332378223496	0.000238777459407832	0.00171358629130967	0.000236742424242424	0.00211218023938043	0	0.00120977498185338	0	0	0	0	0.00026048450117218	0.000261848651479445	0.000289100896212778	0	0.000264690312334569	0	0	0	0.000261848651479445	0	0	0.000812347684809098	0	0.000270343336036767	0	0	0.00390189520624303	0.00171575636259651	0.000285959393766085	0	0	0	0.000286779466590192	0.000292312189418299	0.000290613193839	0.000287026406429392
7319	Rome-1	0.0002963841138115	0.000612557427258805	0	0	0	0	0.00301659125188537	0	0.000304321363359708	0	0	0.00249454318677892	0.00062363579669473	0.000630318310746927	0	0.00336083104185762	0	0	0.000318167356029271	0	0	0	0	0	0	0	0	0	0	0	0	0.000332005312084993	0	0	0	0	0	0.000718390804597701	0.000359195402298851	0.423956442831216	0.00254083484573503	0	0	0	0.00922849760059062	0	0	0
7320	Rou-0	0	0.00145602795573675	0.000288101411696917	0	0.000854214123006834	0.000281769512538743	0.00112391121101433	0.0014052838673412	0.000284575981787137	0.00112834978843441	0	0.000857387825092884	0.000285795941697628	0.00145815106445028	0.000280977802753582	0.00195858981533296	0	0	0	0.000585823081429408	0	0	0	0	0.000654878847413229	0	0	0.000303582270795386	0	0	0	0.000601684717208183	0.000308641975308642	0.000308641975308642	0	0	0	0	0.0003269042170644	0.0495787427090084	0.000324044069993519	0	0	0	0.00033112582781457	0	0	0
7322	Rsch-4	0.000234962406015038	0.000485554746297645	0	0.000524796641301496	0	0	0	0.00158061116965227	0	0.000540394487976223	0	0	0.00807349665924276	0.00227596017069701	0.0721057167480609	0.00116516166618118	0	0.00179265013444876	0	0	0	0.000284414106939704	0	0	0	0	0.00106467926537131	0	0	0	0	0.00157977883096367	0	0	0	0.000259067357512953	0	0	0.000257003341043434	0.127440904419322	0	0	0	0	0	0	0	0
7323	Rubezhnoe-1	0.00191871620443049	0.00053850296176629	0	0.000178635226866738	0	0	0	0.000178731009830206	0.00017860332202179	0	0.000179275726066691	0.00346525624658034	0.00328287433886558	0	0.00378446566949	0.00267761513745091	0	0	0	0.00191021967526266	0	0.000404203718674212	0	0.000593237097093138	0	0	0.000404858299595142	0	0	0	0	0.00138558986539984	0	0.00040766408479413	0	0	0	0	0	0	0	0	0	0	0	0	0	0.000431592576607682
7327	Sf-1	0	0.000644745325596389	0	0.000330360092500826	0	0	0	0	0	0	0	0.000987816924596642	0.000658544616397761	0.000342348510783978	0.212953876349362	0.00159540523292916	0	0	0.000343878954607978	0.000353232073472271	0	0	0	0	0	0.421952316689159	0.000423908435777872	0	0	0	0	0.00200883889112093	0	0	0	0	0	0	0.000856164383561644	0.322246220302376	0	0	0	0	0	0	0	0
7328	Sf-2	0	0.000494926998267755	0.000249128051818635	0	0	0.000248941996514812	0	0	0	0	0	0.000250438266967193	0.000250438266967193	0	0.191589947748196	0.000243842965130456	0	0	0	0	0	0	0	0	0	0.072080505499649	0.0189075630252101	0	0	0	0	0.000939408172851104	0	0	0	0	0	0	0	0.330144714250675	0	0	0	0	0.000248570718369376	0.000248941996514812	0.00024906600249066	0
7332	Seattle-0	0.000314762354422411	0	0	0.000330250990752972	0	0.000652315720808871	0	0	0.000330797221303341	0	0	0.000339673913043478	0	0.000689179875947622	0.0213994565217391	0.000333778371161549	0	0.00703482237073514	0	0.000719683339330694	0.000378357926598562	0	0	0.000362187613183629	0	0.00114503816793893	0	0	0	0	0	0	0	0.000368731563421829	0	0	0.000378787878787879	0	0.000385802469135802	0.00155159038013964	0	0	0	0	0	0	0	0.000778210116731518
7333	Sei-0	0.00170976704424022	0.00044474093840338	0	0.000670540902995083	0	0	0	0	0.00159090909090909	0.000455892409391384	0	0.000930448941614329	0.000465224470807164	0	0.00397010742643624	0.00139827546026567	0.0002389486260454	0	0.000242718446601942	0.000488162069807176	0	0	0.000248632521133764	0	0	0	0.000248262164846077	0	0	0	0	0.000244259892525647	0	0.00024975024975025	0	0.000504922999242616	0.00305421226775261	0.00208170699973979	0.000520426749934947	0.400728597449909	0.00676554774915431	0	0	0	0.00705882352941176	0	0	0.000261164794985636
7337	Si-0	0.00801144492131617	0.000590841949778434	0	0	0	0	0	0	0	0.00116279069767442	0	0.00176004693458492	0.00528014080375477	0	0	0.00317643661565117	0	0	0.000295945546019532	0	0	0	0.000897129186602871	0	0	0.0366088631984586	0	0.000302846759539673	0.000934579439252336	0	0	0.000301204819277108	0	0	0.000313971742543171	0	0	0.00196785831420138	0	0.504410323423718	0.00914733747141457	0	0	0	0.0138794854434665	0.000338753387533875	0.000333889816360601	0.00102006120367222
7342	Su-0	0	0.00127082744987292	0.000274725274725275	0	0.000274876305662452	0.000137042620254899	0	0.000136930028755306	0.000137306055197034	0	0.000137873983179374	0.00152059717998341	0	0	0.386363636363636	0.00241578311636022	0	0.000264865580717786	0	0	0	0.000268817204301075	0	0.000130412102243088	0	0.00040263051939337	0	0	0.000130787339785509	0	0	0.000645244547683572	0.00247524752475248	0.000130276185513288	0.000130907186804556	0.000131406044678055	0	0	0.000131492439184747	0.0010533245556287	0	0	0	0	0.000134989200863931	0	0.00121293800539084	0.000134498991257566
7343	Sp-0	0.00196335078534031	0	0.000362713093942691	0	0.00037147102526003	0	0	0.000375234521575985	0	0	0	0.00195236235845373	0	0	0	0.00274294670846395	0	0	0	0.000876040297853701	0	0.000459981600735971	0	0.000455996352029184	0.000489236790606654	0	0	0	0.00143747005270724	0	0	0	0	0.000945179584120983	0	0.00047438330170778	0	0	0.000485908649173955	0.00241312741312741	0.000482625482625483	0	0	0	0.000480769230769231	0.000479846449136276	0	0
7344	Sg-1	0	0.00024869435463815	0	0.000249376558603491	0.000997506234413965	0	0.000248077400148846	0	0.000503651473180559	0.000253356979984799	0	0.000512689054088695	0.000256344527044348	0.000521920668058455	0.504197405240397	0.000759109311740891	0.000261506276150628	0	0	0.000270124257158293	0	0	0.000555555555555556	0	0	0.0500290866783013	0	0	0.000283527076835838	0	0	0.000816104461371056	0	0.000280269058295964	0	0.000283607487237663	0	0	0.000293427230046948	0.0423852674656533	0.00116924875767319	0	0	0	0.000585480093676815	0.000297353553374963	0	0
7346	Sten-0	0.000385802469135802	0	0.000801282051282051	0	0.00123915737298637	0.00125575554625366	0.00041407867494824	0.00042247570764681	0.000869943453675511	0.000437254044599913	0	0.00256959314775161	0	0.003470715835141	0.00208681135225376	0.00366748166259169	0.00069060773480663	0.000702000702000702	0	0	0.000411861614497529	0.000382409177820268	0	0	0.000384024577572965	0.00115207373271889	0.000379218809252939	0	0.000379794910748196	0	0	0.00297176820208024	0	0.00074487895716946	0	0	0.00037821482602118	0	0.000752162467092892	0.0190186382655002	0	0	0	0	0.000387296669248644	0.00077639751552795	0.00710619818397158	0
7347	Stw-0	0	0.00824372759856631	0.000724900326205147	0.00036697247706422	0.00073394495412844	0	0.000363240101707228	0	0	0	0	0.00268096514745308	0	0.000779119594857811	0.0567536889897843	0.00453172205438067	0	0	0.000414421881475342	0	0	0.00088261253309797	0	0	0.000475737392959087	0	0.000439367311072056	0	0	0	0	0.000430848772081	0	0	0	0	0	0	0	0.0965804066543438	0.00184842883548983	0.000459981600735971	0	0	0.00186133085155886	0	0.000464468183929401	0
7349	Ta-0	0	0	0.000277161862527716	0	0	0.000280662363177098	0	0	0.000284656988329063	0.000285714285714286	0	0.00146799765120376	0	0.000299222022740874	0.0132469826317339	0.00146972369194591	0	0	0	0.000637551801083838	0.000339097999321804	0	0	0	0.000708215297450425	0.000354107648725212	0	0.00033478406427854	0.000342348510783978	0	0	0.000978792822185971	0	0	0	0.000341296928327645	0.000691323885240235	0.000357525920629246	0	0.416309012875536	0.000357653791130186	0	0	0	0.0079623597538907	0	0.000362187613183629	0.000727802037845706
7350	Tac-0	0	0	0	0	0.000203252032520325	0	0.000201491033649003	0.000201816347124117	0.000202880908906472	0.000202880908906472	0	0.0010334849111203	0.000826787928896238	0.000209336403600586	0.0152514427040396	0.00102207686017989	0	0	0	0.00043122035360069	0.000228414801279123	0	0.000671591672263264	0.00022212350066637	0.000471142520612485	0	0	0.00022436616558223	0.000452284034373587	0	0	0.000868243976557413	0	0.000665926748057714	0	0	0	0	0	0.489321309919317	0.000474608448030375	0	0	0	0.00948316737790422	0	0.000235072872590503	0.000473260766682442
7353	Tha-1	0.00042185192997258	0.00126796280642434	0.000620989443179466	0.000206825232678387	0.000206825232678387	0	0.00243506493506494	0.00163365325709618	0.000206228088265622	0.00206440957886045	0.000206440957886045	0.00104799832320268	0.00104799832320268	0.000428540818512963	0.0173024807171149	0.00205846027171676	0	0	0	0	0.000218483722962639	0	0	0.000212856534695615	0.00045382346267302	0	0	0	0	0	0	0.00021092596498629	0	0	0	0	0.000222419928825623	0	0	0.000230520977408944	0	0	0	0	0.000234576589256392	0	0	0.000942285041224971
7354	Ting-1	0.000208855472013367	0.000626959247648903	0.000409332787556283	0.000607041683528936	0	0.00020165355918532	0.000398247710075667	0.00320577038669605	0	0.000201126307320998	0	0.00102291325695581	0	0	0	0.00200642054574639	0.000405926527298559	0	0.000203832042397065	0	0.000211193241816262	0	0	0.000206825232678387	0	0.000223713646532438	0.000209775540172016	0	0.000216216216216216	0	0	0.000837170364169108	0	0.000214500214500215	0	0.000219731927049	0	0	0.000226039783001808	0.136353237245482	0.00251658659345687	0	0	0	0.00328870096311957	0	0.000470477534697718	0
7356	Tol-0	0.00188323917137476	0.00242214532871972	0.000339731612026499	0.00118343195266272	0.000507185122569738	0.00016803898504453	0.000167028561884082	0	0.000677506775067751	0.00235849056603774	0.000168463611859838	0.00186662141523842	0.000339385711861531	0.000172711571675302	0	0.00349533954727031	0	0.00152542372881356	0	0.000692281066112842	0	0	0.000173100225030293	0	0.000372162262746558	0.000186081131373279	0.000174764068507515	0.00034952813701503	0	0	0	0.00122377622377622	0.000179340028694405	0.000179340028694405	0	0.000181719062329638	0.000185735512630015	0.00269957578094871	0	0.789167152009319	0.0126189089497185	0	0	0	0.0287379421221865	0.000202922077922078	0.00020124773596297	0
7358	Tol-2	0.0013889727640558	0.0014141662567634	0.000302956858943286	0.00171673819742489	0.000122624156958921	0.000240978372191096	0	6.06501698204755e-05	0.000242145408317695	0.00414583587367394	6.09681746128521e-05	0.00122782245687274	0.000306955614218184	0.000375845652718617	6.04047115675023e-05	0.00179372197309417	6.02191978802842e-05	0.00139183055975794	0.000121750776161198	0	6.70735797169495e-05	0.00025025025025025	0.000120641814452889	0.000181126607498642	0	0	0	6.35364381472775e-05	0	0	6.08642726719416e-05	0.00169758700133382	0.000123319768158836	0	0	6.32031348754898e-05	0	0.000252016129032258	6.30040322580645e-05	0.775172585359786	0.0133714783257665	0	0	0	0.0155236035118972	0.000127380421629196	0	0.000190949016612564
7359	Tol-3	0.00137015937116896	0.000890670229347584	0	0.00159883720930233	0.000290697674418605	0.000214899713467049	0.000144896037093386	7.20305409493625e-05	0.000360464277990051	0.00311820159535896	7.25163161711385e-05	0.000510464522715671	7.29235032450959e-05	7.4019245003701e-05	7.18132854578097e-05	0.000781139042749609	0.000214868929952729	0.00143153675470618	0	0	0	0.000222288085358625	7.17000071700007e-05	0	0.000151000377500944	0.000151000377500944	0	0	0	0	7.21032518566587e-05	0.001434617315831	0	0	0	7.57174225789354e-05	0.000149689394506399	0.000971672023320129	7.4744001793856e-05	0.805320255610046	0.0138950809927181	0	0	0	0.0132833020637899	7.49737591842855e-05	0	0.000445533526397861
7372	Tscha-1	0	0	0	0.000227894257064722	0	0	0	0.000453720508166969	0.0194463509494395	0	0	0.00416956219596942	0.000231642344220524	0.000237304224015187	0.156607224508459	0.00479561543731446	0	0	0.000242072137496974	0.000245037980887037	0	0	0.000251762336354481	0	0	0	0	0	0	0	0	0.0023082841754296	0	0.000262260687123	0	0	0	0	0.000273149412728763	0.316936836221353	0	0	0	0	0.000286450873675165	0.000284575981787137	0	0.000287191269385411
7373	Tsu-0	0.000337211262856179	0.00158679784195493	0	0.00103288001377173	0.000172146668961956	0	0.000165562913907285	0	0	0.00100806451612903	0	0	0	0.000173460537727667	0.0336906584992343	0.00153609831029186	0	0.000182248952068526	0	0.000181290790427846	0	0	0	0	0.000181028240405503	0.765206372194062	0	0	0	0.000172503018802829	0	0.00191370911621434	0	0	0.000171526586620926	0.000170998632010944	0.000169319336268202	0	0.000337097589752233	0.697257026752455	0.0147307822553336	0	0	0	0.0247160988643955	0	0.00016750418760469	0.000166722240746916
7377	Tul-0	0.00151260504201681	0.00189949922293214	0	0.00170561146170902	0	0	0	0.000170125893160939	0.000516262261228704	0.00103412616339193	0	0.00174428745857317	0	0.000178157847853198	0	0.00308959835221421	0	0.00104220948410631	0.0001776514478593	0.00071620411817368	0	0.000185632077222944	0.000181587071000545	0	0.000197863078749505	0.000197863078749505	0	0	0	0	0	0.00201760821716801	0.000186846038863976	0.00112107623318386	0	0	0	0.00200400801603206	0.000400801603206413	0.787560581583199	0.0133279483037157	0	0	0	0.0173640167364017	0	0	0
7378	Uk-1	0.00344503601628562	0	0.0003295978905735	0	0	0	0.000327011118378025	0.000330797221303341	0.000666444518493835	0.000333222259246918	0	0.00169491525423729	0	0	0.0189830508474576	0.00167000668002672	0.000347705146036161	0	0.000358937544867193	0	0	0	0.00074487895716946	0	0	0	0	0	0.000380952380952381	0.00148643626904496	0	0.00147058823529412	0.00152033447358419	0	0	0	0.000386847195357834	0	0.000788332676389436	0.000783085356303837	0	0	0	0	0	0	0	0.000398406374501992
7382	Utrecht	0.000609013398294762	0	0	0	0.00131061598951507	0	0	0	0	0	0	0.003382949932341	0	0.000689179875947622	0	0.00264200792602378	0	0.000680272108843537	0	0	0	0	0	0	0	0	0	0	0.00220588235294118	0	0	0.00140252454417952	0	0.000718390804597701	0	0	0	0	0.00150375939849624	0.374233128834356	0	0	0	0	0	0.000761614623000762	0	0
7383	Van-0	0.00208686578844398	0.00115740740740741	0.00049825610363727	0.00012385434728759	0.00012385434728759	0.000123046634674542	0	0	0.000122369065100343	0.000245428886979998	0.000122714443489999	0.00158555921453836	0.000243932186852055	0	0.0322853688029021	0.00263441504011496	0	0	0	0.000239693192713327	0.000122129946262824	0.000120235661897319	0.000353982300884956	0.000117041198501873	0	0.532346622105514	0	0	0	0	0.000115326951908661	0	0	0	0	0	0	0.000466581126793421	0.00594890936661612	0.474532407952006	0.00811669215386425	0	0	0	0.00918196994991653	0	0	0.000236686390532544
7384	Ven-1	0.000176772140710624	0.00106157112526539	0	0	0	0	0	0.000691323885240235	0.000174703004891684	0	0	0.00124289772727273	0.000177556818181818	0.000722935116573288	0.000176056338028169	0.0019077349982657	0.000175808720112518	0.00034965034965035	0.000354295837023915	0	0.000183654729109275	0	0.000361206429474445	0	0.000196463654223969	0.000196463654223969	0.000182615047479912	0	0	0	0	0.000547445255474453	0	0.000562429696287964	0.00019047619047619	0	0	0	0.000197784810126582	0.256784123126772	0.000607533414337789	0.000396825396825397	0	0	0.000412881915772089	0.000206611570247934	0.000207684319833853	0
7387	Vind-1	0	0.0015390534821085	0	0.000399361022364217	0.000399361022364217	0.000399520575309628	0.000399201596806387	0.00160707111289675	0	0.000408163265306122	0	0.00335148722245496	0.000837871805613741	0.00170794192997438	0.0166181969256336	0.00329760923330585	0	0	0.000463606861381548	0.000465549348230912	0	0	0	0	0.00109349371241115	0	0	0	0	0	0	0.00144927536231884	0	0	0	0	0	0	0	0.00311688311688312	0.000519480519480519	0	0	0	0.000524658971668416	0	0	0
7394	Wa-1	0.000657678395264716	0.00172176308539945	0	0	0.00106609808102345	0.000353982300884956	0.000703482237073514	0	0.000358037952022914	0	0	0.00221729490022173	0.00184774575018477	0	0.00630096367679763	0.00401459854014599	0	0	0	0	0	0	0.000425350914504466	0	0.00186393289841566	0	0	0	0	0	0.000417536534446764	0	0	0.000866551126516464	0.000434027777777778	0	0	0	0.000444839857651246	0	0	0	0	0	0	0	0.000455580865603645	0
7396	Ws-0.2	0	0	0	0	0	0	0	0	0	0	0	0.000335457900033546	0	0	0	0.000665335994677312	0	0	0	0	0	0	0	0.000301477238468496	0	0	0	0	0	0	0	0.000590493061706525	0	0.000295159386068477	0	0	0	0.000293599530240752	0	0.217963721474547	0.00585137507314219	0	0	0	0.0075209719409893	0	0	0
7404	Wc-1	0.00127064803049555	0.001318391562294	0	0	0.000336587007741501	0.000338180588434224	0.00202224469160768	0	0.000689417442261289	0	0	0.00141995030173944	0.00035498757543486	0	0	0.00314575323313527	0	0	0	0	0	0	0.0008110300081103	0	0.000894054537326777	0	0	0	0	0	0	0.000399361022364217	0	0.000834028356964137	0	0.000413393964448119	0.00711594809543742	0	0.00745614035087719	0.310599478714162	0	0	0	0	0	0	0	0
7411	Wl-0	0.00608974358974359	0.000653381247958184	0	0	0.00032258064516129	0.000318979266347687	0	0	0	0	0	0.00161550888529887	0	0	0.366805244643428	0.00157133878064111	0	0	0	0.00032605151613955	0	0	0	0.00066711140760507	0	0	0	0	0	0.00166500166500167	0	0.00233879051119278	0.00171350239890336	0	0	0	0	0.000359324469996407	0.000359324469996407	0.0367941712204007	0.00109289617486339	0	0	0	0.000741839762611276	0	0	0.000745156482861401
7413	Wil-2	0.00206753962784287	0	0	0	0	0	0	0	0	0	0	0.000836470096194061	0.000418235048097031	0	0	0.00154858691444057	0	0	0	0	0.000342817963661296	0	0.000339904826648538	0	0	0.00034965034965035	0	0	0	0.000347826086956522	0	0.00175500175500176	0	0	0	0.000354107648725212	0.000356125356125356	0.000357015351660121	0	0.243175287356322	0.00646551724137931	0	0	0	0.0113845023870731	0	0	0
7415	Wu-0	0.000956708921310691	0.000473709142586452	0.000246305418719212	0	0.000253485424588086	0.000249003984063745	0.000249687890137328	0	0.00207630417856216	0.00208062418725618	0	0.000264480296217932	0	0	0.0120870265914585	0.00027063599458728	0	0	0	0	0.00459335314779789	0	0	0	0	0.00384122919334187	0	0	0.000502134069796636	0	0	0.000752634219769192	0.000250501002004008	0	0.0129256773552076	0	0	0	0	0.439329497122842	0.000750562922191644	0.000241021932995903	0	0	0	0	0	0
7416	Yo-0	0.00158569987026092	0.000438724773325534	0.000287935502447452	0.00028855864954552	0	0.000143533802210421	0	0	0.00014421690222094	0.000288350634371396	0.000144175317185698	0.00204170920227505	0.000145836371591075	0.000294898260100265	0.000289142691918462	0.0025847214244687	0	0.00146886016451234	0.000297044408139017	0.000149588631264024	0	0.000308546744831842	0	0	0	0.000640717603716162	0.000314514860827174	0	0	0	0.000926497838171711	0.00170860515688102	0	0.000316105579263474	0	0.00032520325203252	0	0.000163212012404113	0.000489636037212339	0.117115609837711	0.0025096202108081	0	0	0	0.00343524562006183	0	0.000171408981830648	0.000682011935208866
7417	Zu-0	0.000301750150875075	0.0110960757780785	0	0	0	0	0.000516528925619835	0	0.000752445447705041	0.000249563264287497	0	0.0482858522452921	0	0	0.459761731096523	0.00681762843925006	0.000233863423760524	0	0	0	0	0	0	0	0.000409584271963957	0	0	0	0.000200722601364914	0	0	0.00179676582152126	0	0	0	0	0	0	0.000575263662511985	0.0388166572451479	0.000753721499905785	0	0	0	0.000378787878787879	0	0	0
7418	Zu-1	0.0018308311973636	0.000391849529780564	0.00195007800312012	0	0.000405186385737439	0.000825423029302518	0	0.000411184210526316	0.000425350914504466	0	0	0.00167574361122748	0.000418935902806871	0	0.297364085667216	0.00121212121212121	0.000341180484476288	0	0	0.000369549150036955	0.000406834825061025	0.000373134328358209	0	0	0	0.000750750750750751	0.000368867576540022	0	0.000370782350760104	0	0	0	0.000363901018922853	0	0	0.000736648250460405	0.000373134328358209	0	0	0.0014986886474335	0.000374672161858374	0	0	0	0.000386398763523957	0.000387446726075165	0	0.000389105058365759
7419	Db-1	0	0.000174398325776073	0	0.000347886588971995	0	0.000348189415041783	0	0	0.000175592625109745	0.00366812227074236	0	0.00195347185224649	0.000355176700408453	0.000180505415162455	0.00827610494805424	0.00261780104712042	0.000180635838150289	0.000364298724954463	0.000370851103282032	0.000187863986473793	0	0	0	0	0.000206568890725057	0.000413137781450114	0.000200642054574639	0	0	0	0	0.00337368525501091	0.000203252032520325	0	0	0	0.00128150363092695	0.000423728813559322	0	0.401742919389978	0.00784313725490196	0	0	0	0.0110335510020266	0	0	0
742	LI-SET-036	0.00111890957176279	0.00137333615043313	0	0.0021491510853213	0.000107457554266065	0	0.000101214574898785	0.000100401606425703	0.000301477238468496	0.00443772062531518	0.000302571860816944	0.00185375901132853	0.000308959835221421	0.000418716633518267	0.000102997219075085	0.00173310225303293	0.000107250107250107	0.00136943010639419	0.000421052631578947	0.000845576577528802	0	0	0.000113765642775882	0.000223189376185694	0	0.000115982370679657	0.000232774674115456	0	0	0	0	0.00125099510974639	0.000115821172110262	0.000463284688441047	0	0	0.000241633442068382	0.000885067644455683	0.00012643823492224	0.732313095835424	0.0091570496738585	0	0	0	0.0206158319016783	0.00013575889220744	0	0.000137551581843191
7424	Jl-3	0.000679347826086957	0.000355113636363636	0.000712504453152832	0.000356887937187723	0	0	0	0	0.000359582883854729	0.000359841669665347	0	0.00146305779078274	0	0.000741015190811412	0	0.00144040331292762	0	0	0.000385208012326656	0	0	0	0	0.000777302759424796	0	0.0384940778341794	0	0.000384172109104879	0	0	0	0.00113765642775882	0	0.00157294534014943	0	0	0	0	0	0.312999579301641	0	0	0	0	0	0.000418585182084554	0	0
7427	Ko-2	0	0.000711912672045562	0	0.000239177230327673	0	0.000235793444942231	0	0	0.000475398145947231	0	0.000237925291458482	0.00240558094779889	0.000481116189559779	0.000244498777506112	0	0.00117260787992495	0.000246791707798618	0.0002460024600246	0	0	0	0.000269034167339252	0.000261985852763951	0	0.000296296296296296	0	0.000267809319764328	0	0.000558971492453885	0	0.00026281208935611	0.00156862745098039	0	0.000818107444777748	0	0	0.000277854959711031	0.000572409845449342	0.000572409845449342	0.149335644136337	0.00433275563258232	0.000287438919229664	0	0	0.00411522633744856	0	0.000289435600578871	0
7430	Nc-1	0.00427167876975651	0.000661667401852669	0	0	0.000223914017017465	0	0	0.000224164985429276	0	0.000224265530387979	0	0.000683838614087075	0.00113973102347846	0.000229357798165138	0.00588901472253681	0.00180383314543405	0	0	0	0	0	0.000496031746031746	0	0	0	0.0356497029191423	0	0	0.00025025025025025	0	0	0.000718907260963336	0	0	0	0.00024919013207077	0.000505433409148345	0.000259067357512953	0	0.649724914854598	0	0	0	0	0.000804721030042918	0	0	0.000264340470526038
7460	Da(1)-12	0.00110588885816975	0	0.000291290416545296	0.000296120817293456	0	0	0	0	0	0	0.000298864315600717	0.00183542367696543	0.000917711838482716	0	0.464350453172205	0.00239592692422881	0	0	0.000649561545956479	0.000326690623979092	0.000346860908775581	0	0	0	0.000376081233546446	0	0	0	0	0	0	0.00066334991708126	0	0	0	0	0.000349162011173184	0	0	0.16974972796518	0	0	0	0	0	0	0	0.000364166059723234
7461	H55	0	0.00153139356814701	0.000399680255795364	0.000850701829008932	0.000425350914504466	0	0	0.00174064403829417	0	0	0.000433275563258232	0.00273224043715847	0.000455373406193078	0	0	0.000732332478945441	0	0.000495785820525533	0.00110680686220255	0.000586166471277843	0	0	0	0.000557413600891862	0	0	0.00115273775216138	0	0.000466853408029879	0.000542005420054201	0.000542005420054201	0.000568181818181818	0	0.00173210161662818	0	0	0	0.00122925629993854	0	0.561672842773954	0.0105876124933827	0	0	0	0.0198757763975155	0	0.000692041522491349	0
7471	RLD-1	0.000332336324360253	0.000336134453781513	0.00033288948069241	0	0.000669344042838019	0	0	0	0.000333778371161549	0	0	0.0010148849797023	0	0.000346380325597506	0	0.000675675675675676	0.000349895031490553	0	0.000355745286374956	0.000359453630481668	0.000374672161858374	0	0.000368188512518409	0	0.000383582662063675	0	0	0	0	0	0	0.001078360891445	0	0	0	0	0	0	0	0.107085987261147	0.000398089171974522	0	0	0	0.000398883127243718	0	0	0.000398724082934609
7475	KEN	0.000546746856205577	0.00120454018994672	9.08843042806507e-05	0.00123592419664927	0.000228874851231347	0.000181216871290717	0.000137337483977294	9.13116924622198e-05	0.000319313931210656	0.00220902940770399	0	0.000784458492916801	0	9.3976130062964e-05	9.06412871062769e-05	0.00129823618945295	4.50024751361325e-05	0.00126886300811166	0	9.22211463088486e-05	4.97388709276299e-05	4.68867216804201e-05	4.57498398755604e-05	0	0.000144203037877331	0	4.79133726222989e-05	0	9.28160386114721e-05	9.27945065652113e-05	0	0.00105902937655401	9.36768149882904e-05	0	0	4.82555614534575e-05	4.78034322864382e-05	0.000579458206576851	0	0.829870377430423	0.012962256957682	4.73529690311583e-05	0	0	0.0167624987817951	9.72006220839813e-05	9.76514818612372e-05	9.77182782039381e-05
7477	WAR	0.00027114967462039	0	0.000870322019147084	0	0.000594707106749926	0.00120627261761158	0.000299222022740874	0	0.000934579439252336	0.000313577924114142	0	0.00247985120892746	0	0.000628733102797862	0.00214263850627487	0.00240384615384615	0.000259403372243839	0.000524521374246001	0	0.000551116009920088	0.00029940119760479	0.000277546489036914	0	0.00138083402375035	0.000279329608938547	0.00111731843575419	0.000275330396475771	0	0	0	0.000270929287455974	0.00217096336499322	0	0	0	0.000546896363139185	0	0	0	0.222938867077958	0.00168255748738082	0	0	0	0.00809482509395779	0.000581564408258215	0.000294985250737463	0
7514	RRS-7	0.000176772140710624	0.00107219442458899	0.00017531556802244	0.00140056022408964	0.000350140056022409	0.000175223409847556	0.000174428745857317	0.000349772647778944	0	0.00192948605507806	0	0.0021375133594585	0.000178126113288208	0	0.000176429075511644	0.00157370169610072	0.000175008750437522	0.000349406009783368	0.000176678445229682	0	0	0	0	0	0	0.00881470367591898	0.000365096750638919	0	0.000181356546971346	0	0	0.00161377084454008	0	0	0	0	0	0	0	0.913707597698869	0.000396746677246578	0	0	0	0.00020124773596297	0	0	0
7515	RRS-10	0.00253347810351068	0.00075046904315197	0	0.00222799851466766	0	0	0	0	0	0.00675929402929027	0.000375516334960571	0.00303835928598557	0.000759589821496392	0	0	0.00376506024096386	0	0.00387146728610143	0.000399680255795364	0	0	0	0.000403877221324717	0.000405022276225192	0	0.000436109899694723	0	0	0.000421585160202361	0	0	0.00203417412530513	0	0.000419815281276238	0	0.000847098686997035	0	0.003168854685378	0	0.722754217966256	0.0177838577291382	0	0	0	0.0190336749633968	0	0.000482160077145612	0
7516	Vår2-1	0.000857632933104631	0.00118694362017804	0	0.00214658080343453	0.000613308800981294	0.00119796346211441	0.00287026406429392	0.0011441647597254	0.000907715582450832	0.000293513354857646	0	0.0011648223645894	0	0.000643293663557414	0.00228310502283105	0.00279642058165548	0	0.00111018595614765	0.000568828213879408	0.000285143997718848	0.000579206487112656	0.00136165577342048	0.000551419906258616	0.00113250283125708	0	0.00057454754380925	0	0	0.000549450549450549	0	0	0.00284495021337127	0	0	0.000269323996768112	0.000266951414842499	0.000275027502750275	0	0.00159659393294305	0.00184404636459431	0	0.000511247443762781	0	0	0.000777604976671851	0.000520833333333333	0.000263227165043432	0.00106723585912487
7517	Vår2-6	0.00060882800608828	0.00184218606079214	0.000148566334868519	0.000756887677868604	0.000605510142294883	0.000756887677868604	0.000294681007809047	0.000147710487444609	0.000152765047357165	0	0	0.00105916174912997	0.000605235285217128	0.000644537544311956	0.00193596425912137	0.00233986545773618	0.000456760048721072	0.0401738869734672	0.000299625468164794	0	0.000293987946494194	0.000833333333333333	0.00157030692362598	0.000142126208072769	0.000144738746562455	0.000144738746562455	0.00058173356602676	0	0	0.000416608804332732	0	0.00100835494093921	0	0.000143926309729419	0.000421822272215973	0.000281809215161336	0.000291120815138282	0.000565450947130336	0.000706813683912921	0.10255669507439	0.00274447493861043	0.000562113546936481	0	0	0.00350160490224686	0.000304182509505703	0.000299805126667666	0
7520	Lp2-2	0	0.00733496332518337	0	0	0.000506329113924051	0	0	0	0	0.00307850179579271	0	0.00212201591511936	0	0	0	0.00210084033613445	0	0.000555555555555556	0	0	0	0	0.00118483412322275	0	0	0	0	0	0	0	0	0.00292740046838408	0	0	0	0	0	0.000632911392405063	0	0.55359394703657	0	0	0	0	0	0	0	0
7521	Lp2-6	0.000238208670795617	0.00074719800747198	0.0002460024600246	0.00126294518817883	0	0.000241487563390485	0	0	0.000252525252525253	0.000511639805576874	0	0.00102066853789232	0.00051033426894616	0.000265533722782793	0.0886011678090886	0.00299102691924227	0.00128600823045267	0.00052952078369076	0.000823045267489712	0.000556792873051225	0.00204012240734444	0	0	0	0	0.000361925443358668	0	0.000348310693138279	0	0	0.000327332242225859	0.000985869208018403	0	0.000667779632721202	0	0.000363504180298073	0	0	0	0.0236903570236904	0.000333667000333667	0	0	0	0.00119521912350598	0	0.000343642611683849	0
7523	Pna-17	0.00358905338716913	0.0014018691588785	0	0.000474158368895211	0	0	0	0	0.00381133873272987	0.00283822138126774	0	0.00483558994197292	0	0	0.000478240076518412	0.00377180575200377	0	0.000984736582964057	0	0.000502260170768458	0	0	0	0	0	0	0	0	0	0	0	0.00105820105820106	0	0.000549752611324904	0	0.000575043128234618	0	0.00114220445459737	0.000571102227298686	0.766568914956012	0.0187683284457478	0	0	0	0.0248334342822532	0	0	0
7525	Rmx-A180	0.0022002200220022	0.00148423005565863	0	0.00150432493418578	0.00263256863482512	0.0003690036900369	0	0.000373273609555804	0	0	0	0.00113464447806354	0	0.000394632991318074	0.000763650248186331	0.00111815132314573	0	0.000763941940412529	0.000786472670074715	0.000402576489533011	0	0	0	0	0	0.0031413612565445	0	0	0	0	0	0.00091533180778032	0	0.000465766185374942	0	0.00049800796812749	0	0.00241312741312741	0	0.413307430791646	0.00728508984944148	0	0	0	0.012972972972973	0	0	0
7529	627RMX-1MN4	0.00144497680431972	0.00101626016260163	0.000459207102403184	0.000155098875533152	0.00170608763086468	0	0.000231320842007865	0	0.00023176761433869	0	7.81066937436538e-05	0.00118138142868394	0	0.000161524794055888	0.000311696407698901	0.00161352285824049	7.91765637371338e-05	0.00238057451198223	0.000240789790512882	0.000487448208627833	9.03668895716609e-05	8.45237089003465e-05	0.000244618395303327	0	0.000357142857142857	0.00196428571428571	0	0	0.000248632521133764	8.24062628759786e-05	0	0.00196479738027016	8.33819728174769e-05	0.000416909864087384	0	0	0	0.000513874614594039	0	0.16560782967033	0.00309065934065934	0	0	0	0.0044412861964825	8.66325911808022e-05	0.000346921075455334	0
7530	627RMX-1MN5	0.0010660270504364	0.000818442231619152	0.000134129166387231	0.000203500203500203	0.00149233482566816	6.65513110608279e-05	6.68225860340795e-05	0.000133262260127932	0.000335075727114328	0.000202401835109972	0	0.00102564102564103	6.83760683760684e-05	0.000139694069986729	0	0.00212568088215757	6.78241996744438e-05	0.0016246953696182	0.000137127185464518	0.000276567793680426	0	7.16024631247315e-05	0.000208594075928244	0	0.00014609203798393	0.00168005843681519	0	0	6.99398517275143e-05	0	0	0.00152915826788073	7.08014726706315e-05	0.000283205890682526	7.11389343387636e-05	0	0	0.000430138361172844	0.000215069180586422	0.165715915573303	0.00328009127210496	0	0	0	0.00415893056071296	7.33621891277236e-05	7.37571913261543e-05	7.38170812726065e-05
7566	627ME-13Y1	0.000791014080050625	0.00171729097348932	0.000157803376992268	0.00131523569023569	0	5.24851729386448e-05	0.000157472048711354	5.22930502536213e-05	0.000263227165043432	0.00238007087322156	0.000105780927698736	0.00111708069578169	5.31943188467472e-05	5.45315737812193e-05	5.31943188467472e-05	0.00274725274725275	5.38589971454732e-05	0.00161272981399849	5.43065059194091e-05	0	0.000116009280742459	5.60318260772119e-05	0.000218233400621965	0.000108073057386793	0.000343859246948249	5.73098744913749e-05	0	0	0.00010945110271986	0	0.000107874865156419	0.00177333548283089	0	5.47705115565779e-05	0	0	0	0.00191075643475329	0.000224794874676857	0.793365897989322	0.0160172668408497	5.52730488613752e-05	0	0	0.0190372117098982	0	0	0.000114103149246919
7568	627ME-1MI1	0.00198912611059541	0.00130772936884851	0.000134843581445523	0.0015031429352282	0	6.72811680010765e-05	0	0	0.000338272106082132	0.00437277944793659	0	0.00152007185794238	0.000414565052166102	7.0412617941135e-05	0.000136444262518761	0.00196516907230467	0.000138888888888889	0.0023711555896506	0.000351790614226412	0.000284292821606254	7.93776789966661e-05	0	0.000141542816702052	0.000140656867571559	0	7.64701384109505e-05	0	7.57460990758976e-05	0	0.000142217165611889	7.11085828059447e-05	0.00198793042243521	0	7.22282412423257e-05	0	7.50356419299167e-05	7.5041272699985e-05	0.00104610326533662	0	0.725900463308922	0.0147959946196383	0	0	0	0.0168552297390903	7.58092638920476e-05	7.55743651753325e-05	0
763	Kar-1	0.000239120038259206	0.000358637178720861	0	0.000236016049091338	0.000118008024545669	0	0	0	0.000118301194842068	0	0	0.000712335272468242	0.0109224741778464	0.000241341860745746	0.000943618778013682	0.00117508813160987	0.000237445090822747	0	0.000360706985691956	0	0.000126071608673727	0	0.000245489137105683	0	0.000128633907898122	0.000128633907898122	0.000125172111653524	0	0.00112387612387612	0	0	0.0030757874015748	0	0.000125502008032129	0	0.000257931390250193	0.000129315918789603	0	0	0.000789681495130297	0	0.000129718510831496	0	0	0	0	0	0
765	Sus-1	0.00127754710954966	0.00066334991708126	0.000329380764163373	0.000334896182183523	0	0.000666888962987663	0	0	0	0.00274254370929037	0	0.00138552130239002	0.00381018358157257	0.000351864883884588	0.00904662491301322	0.00172830971310059	0	0	0.000375657400450789	0.000378644452858766	0	0	0	0	0	0	0.00117924528301887	0	0	0	0	0.0011441647597254	0	0.000391389432485323	0	0.000393236335037357	0	0	0	0	0.000411353352529823	0	0	0	0	0	0.000802568218298555	0
766	Dja-1	0.000889152341434499	0	0.000310848616723656	0	0	0	0	0.000317662007623888	0	0.000320924261874198	0	0.00065359477124183	0.000980392156862745	0	0.00225660863958736	0.00128369704749679	0	0	0	0	0.00038971161340608	0	0	0.000376647834274953	0.000423011844331641	0	0	0	0	0	0	0.0033210332103321	0	0	0	0	0	0	0	0	0	0	0	0	0.000405022276225192	0	0	0.000815328169588259
768	Zal-1	0.000206996481059822	0.00188363331938049	0	0.000413650465356774	0	0	0	0.000205254515599343	0.000411522633744856	0.000411353352529823	0	0.00147368421052632	0	0.000212992545260916	0	0.00227178851714168	0.000419815281276238	0.000209687565527364	0.000215146299483649	0.00431685732786531	0	0	0	0.000215936082919456	0.000234907211651398	0	0.0221831759279596	0.000219635405227323	0.00136177939173854	0	0	0.00130832969908417	0	0.000898069151324652	0	0	0	0	0.000696217219772569	0.000239520958083832	0	0	0	0	0.000240673886883273	0.000482392667631452	0	0.000242248062015504
7717	KNO1.37	0.0032312925170068	0.00144482571789778	0.000362844702467344	0	0.000187265917602996	0.000190621425848265	0	0.000568397120121258	0.000775644754702346	0.00097012029491657	0	0.00209045990117826	0.000950209045990118	0.000193498452012384	0	0.00241860465116279	0	0.000167196121049992	0	0.000348492768775048	0	0	0.000171673819742489	0.00068259385665529	0	0.000173731758165393	0	0.000171350239890336	0	0.000332281109818907	0.000166140554909453	0.00099684332945672	0.000333222259246918	0	0	0.000334168755221387	0.000850484776322504	0	0.000338123415046492	0.161937716262976	0.00207612456747405	0	0	0	0.00569496351663997	0	0.000714158186038207	0
772	Neo-6	0.000222617987533393	0.000470256289677874	0	0	0.000478468899521531	0	0.000236127508854782	0.00119560019129603	0.000239693192713327	0	0	0.00196850393700787	0.000246062992125984	0.000505561172901921	0.00293685756240822	0.00195169553549646	0.000258197779499096	0.000258732212160414	0.00294432548179872	0.00027027027027027	0	0	0.000285551113649343	0	0	0.000319081046585833	0	0.00603621730382294	0.00119438638399522	0	0	0.00167597765363128	0	0.000583941605839416	0	0.00029146021568056	0	0	0.000302663438256659	0	0.000303859009419629	0	0	0	0	0.000310945273631841	0	0.000615574022776239
7757	KNO2.41	0.00147010780790591	0.00109492124989472	0	0.00201308505284348	8.38785438684784e-05	8.28500414250207e-05	8.33541718763024e-05	8.32500832500833e-05	0.000333472280116715	0.00552763819095477	0.00016750418760469	0.00152155536770921	0.000169061707523246	0.000257643421504638	0.000168364340432696	0.00242150968603874	0	0.00257289879931389	0.000172935581495893	0.000174413534490276	0	0	8.76501007976159e-05	0.000173686495874946	0	0	9.1743119266055e-05	0.00018348623853211	8.86839304717985e-05	8.74890638670166e-05	0.000174978127734033	0.00296270477518299	0	0	8.9126559714795e-05	0	0.000183705336640029	0.00137236962488564	9.14913083257091e-05	0.729816809352849	0.0137162846359201	0	0	0	0.0162586255789772	0	9.34317481080071e-05	9.34142923867352e-05
7767	KNO2.54	0.00185391175380052	0.000950118764845606	0	0.0018018018018018	0	0	9.43930526713234e-05	0	0.00028285875919291	0.00436432637571157	0	0.00250048086170417	9.61723408347759e-05	9.79623824451411e-05	0	0.00292894935752079	0	0.00250916811426366	9.73046608932568e-05	9.79815794630609e-05	0	0.00020273694880892	0	9.78282136568186e-05	0.000104275286757039	0	0	0	0	0	0	0.00137497544686702	9.99600159936026e-05	0.000199920031987205	0	0	0	0.00145213152162639	0.000103723680116171	0.687705592105263	0.0158305921052632	0	0	0	0.0164198325820992	0.000105786522796996	0	0.000105630083447766
7917	PNA3.10	0.00215318363580437	0.00323206205559147	0	0.000333222259246918	0.00133288903698767	0.0010211027910143	0.000334448160535117	0	0.00173792144595064	0.00417246175243394	0	0.00136658694909464	0.000341646737273659	0.000343406593406593	0.000993706525339516	0.00260756192959583	0.00054839594187003	0.00166944908180301	0	0	0.000325520833333333	0.000896057347670251	0.0002963841138115	0.00029385836027035	0	0.00119331742243437	0.000883132175448925	0.000294377391816309	0.000295246530853262	0	0	0.00200745626613135	0	0	0	0.00058055152394775	0	0.00147145379635079	0.000882872277810477	0.788455726805681	0.0075551526140828	0	0	0	0.0244128553770087	0.000312891113892365	0	0.000314169022934339
7947	PNA3.40	0.00142571998859424	0.00120554550934298	0.000604412209126624	0.00125078173858662	0.000938086303939962	0.00031675641431739	0.000310848616723656	0	0.00162760416666667	0.00653381247958184	0	0.000963391136801541	0	0.000970873786407767	0.000316455696202532	0.00217526413921691	0	0.00425531914893617	0	0	0.000312304809494066	0.000566893424036281	0	0	0	0.000563063063063063	0.000277161862527716	0	0.000277161862527716	0.000269179004037685	0	0.0021551724137931	0	0	0	0.000538793103448276	0.000814332247557003	0.00108430468961778	0	0.881619074022734	0.0102578319933463	0	0	0	0.0198187995469989	0.000287686996547756	0.000294377391816309	0.000288600288600289
801	KYC-33	0.000388878086719813	0.000996611520829181	0.000196811651249754	0	0.000597847748106815	0.000809716599190283	0.000200320512820513	0.000201369311316955	0.00226337448559671	0	0.000205423171733772	0.00159872102318145	0	0.000202675314146737	0.629578574241828	0.00116031715335525	0.00100925147182506	0.00101798439090601	0	0.000533712862479986	0.000922849760059062	0.000519120955182557	0.000171408981830648	0.000863259668508287	0	0.00123609394313968	0.000512995896032832	0	0.000340483486550902	0.000335739466174249	0	0.0026986001011975	0	0.000169577751399016	0	0.000168976005407232	0.000172384071711774	0	0.00103004291845494	0.00746398194757855	0.00069432390210033	0.000175346308960196	0	0	0.00234149855907781	0.000537538075613689	0.00018138944313441	0.000723458129860734
8037	PT1.52	0.000803212851405623	0.00031750063500127	0	0.0015625976623539	0	0.000187840460835264	0.000187781672508763	0	0.000188052403936564	0.00377881345257589	0	0.00107649442755826	0.000126646403242148	6.46036565669617e-05	6.31592244047243e-05	0.00150441923149251	0	0.00223871050275042	0.000257781787716698	0	0.000136939404313591	6.65203219583583e-05	0.0001953125	0.000128974011736635	0.000475285171102662	0.000135795763172189	6.72133351256889e-05	0.000134426670251378	6.5621103746965e-05	6.4968814968815e-05	6.4968814968815e-05	0.00142137227031916	0	0.00013132838663077	0	0	0	0.000874302239558814	6.72540184276011e-05	0.79577609185975	0.0144214339416308	0	0	0	0.0196105702364395	0.000137211855104281	6.8870523415978e-05	0
8057	PT1.85	0.00114795918367347	0.000850673995550321	0.000128122998078155	0.00116001804472514	0.000128890893858349	0	6.45494448747741e-05	6.43004115226338e-05	0	0.00318037255792821	0	0.00104187015693169	6.51168848082308e-05	0.000133815067576609	6.47123535883e-05	0.00167095115681234	6.4998375040624e-05	0.00156178824754344	0.00019790223629527	6.64275275674239e-05	7.1103526734926e-05	0	0.000198465202434506	0.000263261813873898	6.90131124913734e-05	0	0	0	0	0	0	0.00176852033798389	0	0.000133173525103209	6.67556742323097e-05	0	0	0.000606509872632927	6.7389985848103e-05	0.801089918256131	0.0122615803814714	0	0	0	0.0162787475755057	0	6.91323885240235e-05	0
8077	PT2.21	0.000740740740740741	0.00119904076738609	0.00118110236220472	0.0024390243902439	0.00121951219512195	0.000827472072817542	0	0.000414250207125104	0	0.0077286389008158	0	0.00339270568278202	0	0.000428449014567267	0.000411861614497529	0.00243407707910751	0.00102915951972556	0.00383408853258975	0.00110782865583456	0.000368595650571323	0	0.000753863550697324	0.000370644922164566	0.000739918608953015	0.000374812593703148	0.000749625187406297	0	0	0.000368731563421829	0	0	0.00322465066284486	0	0.00143626570915619	0	0.000719165767709457	0	0.00108892921960073	0.000362976406533575	0.807934742306266	0.00926955876900259	0	0	0	0.0185535781900795	0.000381970970206264	0.000780944943381492	0.000771307365985345
8132	RMX3.22	0.0056732223903177	0.00360432519022827	0.000395726157499011	0.000819672131147541	0.00204918032786885	0.00125156445556946	0	0	0.0021551724137931	0	0	0.0038135593220339	0	0	0.000413907284768212	0.00612745098039216	0.000683760683760684	0.00311850311850312	0.000365363536719035	0	0.00120385232744783	0	0.000365230094959825	0	0	0.000736648250460405	0.000726216412490922	0	0	0.000706713780918728	0	0.00176491351923756	0.000353107344632768	0.000353107344632768	0	0	0	0.000723327305605787	0.000361663652802893	0.249725375320395	0.00256316367630904	0.000365230094959825	0	0	0.00560328726186029	0	0	0.000756143667296786
8171	RMX4.118	0.000749007564976406	0.00100069278731429	7.58552681483729e-05	0.00122586576769844	7.66166104811523e-05	7.65814060346148e-05	0.000153550863723608	0.000152079689757433	0.000229392873528062	0.0034546292031322	7.67695378473822e-05	0.00116532007458048	7.76880049720323e-05	0.000158065280961037	0	0.00168272908061802	7.83085356303837e-05	0.00220385674931129	0.000158982511923688	8.01153661272232e-05	8.56457690990065e-05	0	0.000483520025787735	7.96876245119133e-05	0.000509337860780985	0	0	0	0	0	0	0.00111883641013346	0	0.000244279781776728	0	8.26036676028416e-05	0	0.00208925288316898	8.35701153267592e-05	0.791458350987205	0.0158461147360393	0	0	0	0.0165367965367965	0	8.52224305437191e-05	8.55578370978782e-05
8214	Gy-0	0.00022583559168925	0.0014436958614052	0	0.000243961941937058	0	0	0	0.000242718446601942	0.000246487552378605	0	0	0.00100050025012506	0.000250125062531266	0.000252780586450961	0.000245579567779961	0.00170109356014581	0	0	0.000268240343347639	0.00054333061668025	0.000566411781365052	0	0	0.000556947925368978	0.000314366551398931	0.000314366551398931	0.000286532951289398	0.000286532951289398	0.00029655990510083	0	0	0.00166805671392827	0	0.000288850375505488	0	0	0	0	0	0.000603682463024449	0	0	0	0	0.000307597662257767	0.000305623471882641	0	0.000306278713629403
8222	Lis-2	0.00040992006558721	0.00194678780012979	0.000211193241816262	0.000227634873662645	0.000227634873662645	0.000441014332965821	0.000215610176800345	0	0.000217770034843206	0.000216450216450216	0	0.00172637030643073	0	0.000668896321070234	0	0.00173235166738848	0.000219635405227323	0.000449539222297145	0.000904568068747173	0	0	0.000402982067298005	0.00141442715700141	0.000204373594931535	0	0.000204248366013072	0.00040766408479413	0	0.000203086921202275	0	0	0	0.000198649185538339	0.000198649185538339	0.000198728139904611	0	0.000199123855037834	0	0.000609508329947176	0.121961020695198	0.00321478802491461	0.0002002002002002	0	0	0.00449346405228758	0.000418672807201172	0	0
8227	THÖ 03	0.00226728807154553	0.00173843273602568	0.000295989344383602	0.00147734734077479	0.000492449113591595	0.000146842878120411	0	0.000628140703517588	0.00121675647488267	0.000653487992158144	0	0.00133712184522815	0.000835701153267592	0.000178443968593862	0	0.00182149362477231	0	0	0.000189537528430629	0.000393778302815515	0.00049468216670789	0	0.000820344544708778	0.000452796015395065	0.000245579567779961	0	0	0.000220458553791887	0.000627090301003344	0	0	0.00168269230769231	0	0.000232072406590856	0	0.000255689082076195	0.000275178866263071	0.00199401794616152	0.000249252243270189	0.0550216242191254	0.00240269101393561	0	0	0	0.00270782561603033	0.000284010224368077	0.000560381059120202	0.000589622641509434
8230	Algutsrum	0	0.00142045454545455	0.000196116885663856	0	0	0	0	0.000389787565776652	0	0	0.000197784810126582	0.000194779898714453	0	0.000600240096038415	0.66973763268576	0.00198137507430157	0	0.000201694231544978	0	0	0	0	0	0	0	0	0.000199441563621859	0	0	0	0	0.00231436837029894	0	0.000192455735180908	0	0	0	0	0.000190730497806599	0.28333017257728	0	0	0	0	0	0	0	0
8231	Brö1-6	0.00079093066174532	0.00148970747562297	0.00025783163594173	0.00136668033347	0.000820008200082001	0.000396510705789056	0.000251920896838393	0	0.000131250820317627	0.000645494448747741	0.000387296669248644	0.00163769211388259	0.000251952632905014	0.00125909345271405	0.00060723828030119	0.0031074459184893	0.000360967392612201	0.000117799505242078	0.000120206755619666	0.000598086124401914	0.000363372093023256	0.00045903144365389	0.000230653903817322	0.000472143531633617	0.000237304224015187	0	0.000118008024545669	0.000236016049091338	0.000348675034867503	0	0	0.000481637567730283	0	0.000123107226394189	0.000114942528735632	0.000230335137625245	0	0.000116522955022139	0.00524353297599627	0.0258858720662678	0.00115048320294524	0.000452130665762405	0	0	0.00200495341431773	0.000120467413564631	0	0
8233	Dem-4	0.00084530853761623	0.00186133085155886	0	0.00301507537688442	0	0	0.000481463649494463	0.00100351229302559	0	0.00463201235203294	0.000514668039114771	0.00202224469160768	0.000505561172901921	0.000550660792951542	0	0.00212224108658744	0	0.00160771704180064	0.00236546422235364	0.00243161094224924	0	0	0	0	0	0.000568504832291074	0	0	0.000504795557799091	0	0.000553097345132743	0	0	0.00116550116550117	0	0	0.000613873542050338	0.00185643564356436	0	0.684269662921348	0.0106741573033708	0	0	0	0.0216147488874762	0	0	0
8234	Gul1-2	0.000187476565429321	0.000101419878296146	0	0.00814126820318771	0.000114665749340672	0.000109553023663453	0.000110680686220255	0	0.00133917701485269	0.000825666430761972	0	0.000965600482800241	0.000603500301750151	0.000127323656735421	0.000234962406015038	0.00080146553698191	0.00012639029322548	0.000248601615910503	0.000395256916996047	0.000679624847084409	0.000169319336268202	0	0.00116720163408229	0.000595238095238095	0.000350017500875044	0	0	0	0.000150353330326267	0	0	0.000155957579538366	0.000157381177211206	0.000472143531633617	0.000165755014089176	0	0.00018308311973636	0.00721616420782553	0	0.258581235697941	0.00492870973420173	0	0	0	0.00864986837156826	0.000371678126742241	0	0
8235	Hod	0.000335064499916234	0.00091558322651529	0.000548045305078553	0.000564865373752589	0.00018828845791753	0	0.0122341426689253	0	0.000569692366122294	0	0.000190367409099562	0.000193012931866435	0.00038602586373287	0.000405022276225192	0.0235404896421846	0.00074794315632012	0	0.000208768267223382	0.00107227107012653	0.00065402223675605	0	0.000228050171037628	0	0	0.000251193167545843	0	0	0	0	0	0	0.000216403375892664	0	0.000433181719731427	0	0	0.000233208955223881	0.00653006079711777	0	0.793628808864266	0.0332409972299169	0	0	0	0.0169329835440019	0	0	0.00048030739673391
8236	HSm	0.000457038391224863	0.00423728813559322	0.000553403431101273	0.00234879624192601	0	0	0	0	0.000608272506082725	0	0	0.00182481751824818	0.00304136253041363	0	0.253550762756444	0.00245338567222767	0	0	0.00220588235294118	0	0	0.000672947510094213	0	0	0	0	0	0	0	0	0	0.00074794315632012	0	0.000753012048192771	0	0	0	0	0.000723589001447178	0.000641848523748395	0	0	0	0	0	0	0	0
8237	Kävlinge-1	0.00193743502504489	0.00223257619879635	0.000141616314199396	0.00107664701358626	0.000410151243270956	0.000146077810780542	0.000187458993345206	0.000236798484489699	0.000447672105053721	0.000876637607753373	9.74041786392636e-05	0.000826647216143934	0.000243131534159981	0.000253408342202625	0.0596903909627632	0.00378420785453874	0.000475941173670934	0.000140871525169046	0.000237925291458482	4.75375546681879e-05	9.80296049406921e-05	9.20725531718995e-05	0.000236250236250236	0	4.89093221167955e-05	9.78186442335909e-05	0.000143547538159721	0.000287095076319441	9.60799385088394e-05	4.72032098182676e-05	0.000141609629454803	0.00136458891758858	9.69932104752667e-05	0.0002909796314258	9.57350055047628e-05	0	0.000193432951303255	0.000390777647518562	0.000341930441578742	0.284616890106664	0.00318035032782073	0	0	0	0.0130715655597053	0.000310045473336089	5.23669878508588e-05	5.32254630615286e-05
8238	Kent	0.000366166239472721	0.000372508847085118	0	0	0.00018807598269701	0	0	0.000933184023889511	0.000188893086513034	0.000382628658886551	0.000382628658886551	0.000568720379146919	0.0108056872037915	0.00116845180136319	0.0448328267477204	0.000370507595405706	0	0.00306630893062476	0.00118156754627806	0.00040048057669203	0	0	0	0.000217770034843206	0.000516795865633075	0	0	0	0	0.000223264121455682	0	0.000670091579182488	0	0.000681973175721755	0	0	0.000238322211630124	0	0.000478697941598851	0.143569055529188	0.000711912672045562	0	0	0	0.0072992700729927	0	0	0.000471809389006841
8239	PHW-3	0.00191938579654511	0.00504032258064516	0	0	0	0	0	0	0.00124378109452736	0.00116959064327485	0	0	0	0	0	0.0028169014084507	0	0	0	0	0	0	0	0	0	0.154228855721393	0	0	0	0	0	0.00184162062615101	0	0.0017921146953405	0	0.00187617260787992	0	0	0	0.427492447129909	0.00302114803625378	0	0	0	0.0147058823529412	0	0	0
8240	Kulturen-1	0.000420964007577352	0.000890471950133571	0.00064419153961778	0	0.00069060773480663	0.00022002200220022	0.000434121988278706	0	0.000426075841499787	0	0.000212179079142797	0.00749375520399667	0.000416319733555371	0	0.352641629535328	0.00169995750106247	0.000211999152003392	0.000208681135225376	0	0.000203376042302217	0.000398565165404544	0.000188217579521927	0	0	0	0	0.000371678126742241	0	0	0	0	0.000889205050684688	0	0.000352485019386676	0	0.000176397953783736	0.000348250043531255	0	0.00245055137405916	0.10065046217049	0	0	0	0	0	0.000170010200612037	0	0
8241	Liarum	0.000711068973690448	0.00191961607678464	0	0.000363372093023256	0.00060562015503876	0.000353898784947505	0	0	0.000587268029128494	0.00152833294145309	0.000117564072419469	0.000576767793286423	0.000346060675971854	0	0.000580787547914973	0.00264763439622424	0	0	0.000115673799884326	0.000116849731245618	0.000119090151244492	0.000115141047783535	0.000463445718920171	0.000232126276694522	0.000118609892064998	0.000118609892064998	0.000118371212121212	0.000118371212121212	0	0.000115513457317778	0	0.000576834333179511	0	0.00023094688221709	0	0	0.000114220445459737	0	0.000343131648175683	0.00158424804798008	0.00011316057485572	0	0	0	0.0002255299954894	0	0	0.000113481615978212
8242	Lillö-1	0.000395569620253165	0.00256829325239318	0	0	0	0	0.00497748281583314	0	0	0.000238891543239369	0	0.00227531285551763	0.00068259385665529	0	0.0653415581448481	0.0075017049329393	0.000232937339855579	0	0.000217817468961011	0.000430200043020004	0.000202963263649279	0.000382921692513881	0	0.0017578125	0	0.001547089537807	0.0019546520719312	0.000390930414386239	0.000193648334624322	0	0	0.000380662352493338	0.000189897455374098	0	0	0	0	0	0	0.0187793427230047	0.000361141206211629	0	0	0	0.000360490266762797	0.000184433788270011	0	0
8243	PHW-2	0.000884433962264151	0.00121175401393517	0	0.000912964090079124	0.000608642726719416	0	0.000297176820208024	0.0033112582781457	0.00030571690614491	0.002460024600246	0	0.00092109303039607	0.00092109303039607	0.00126542233470421	0.0204942736588306	0.000891530460624071	0	0	0	0.000674308833445718	0	0	0	0	0.000445235975066785	0	0	0	0	0	0	0.00233644859813084	0	0.00197005516154452	0.000398724082934609	0	0	0	0.000823723228995058	0.00235941801022414	0	0	0	0	0	0.000811359026369168	0.000801924619085806	0
8244	PHW-34	0.00637619553666312	0	0.000363372093023256	0.00113036925395629	0	0	0	0	0.00494296577946768	0.000385208012326656	0.000385208012326656	0.0019047619047619	0.000380952380952381	0	0.000764233855559801	0.00370782350760104	0	0.0206975852817171	0	0.000808080808080808	0	0	0	0	0.000509424350483953	0.0392256749872644	0	0	0	0.00411710887465691	0	0.00273972602739726	0.004182156133829	0.000464684014869888	0	0	0	0.000493339911198816	0	0.488101019912579	0.00777076250607091	0.0126274890723652	0	0.000494071146245059	0.0174255199550309	0	0	0
8246	NC-6	0.00212992545260916	0.000862068965517241	0	0.000436490615451768	0	0.00042256496936404	0	0.000216966804078976	0.00307152259763054	0.000221141088014153	0	0.00199600798403194	0.000665335994677312	0.000456933973040896	0.48215859030837	0.00236203564526519	0	0	0.000462000462000462	0.000469704086425552	0	0	0	0	0	0	0.000281452293836195	0	0	0	0.000270929287455974	0.000806885422270038	0	0.000815438977983148	0	0	0	0.000852757248436612	0.000284252416145537	0.430894308943089	0.00700869077656294	0	0	0	0.020006559527714	0	0.000283446712018141	0.000280269058295964
8247	San-2	0	0.00148148148148148	0.00079846694346854	0.000839207787848271	0.000503524672708963	0.000650406504065041	0	0.00170780934637479	0.000319233838786911	0.000317712470214456	0	0.000775434243176179	0	0.000159311773140035	0.000153115908742918	0.00290786654423018	0.000458225141286085	0	0.000160642570281124	0.000483014007406215	0.000155908949173683	0.000439238653001464	0.000294377391816309	0.000299087782264095	0.000299670362601139	0.0239736290080911	0.000148566334868519	0	0.000147972773009766	0.000292141396435875	0	0.000730033581544751	0.000144906535284741	0	0.000575539568345324	0.00014446691707599	0	0	0.000583515681983953	0.190153046491481	0.00332082009818077	0.000143760782058654	0	0	0.00598977355734112	0.000298107020420331	0.0001499700059988	0.000304043782304652
8249	Vimmerby	0.00488917861799218	0.000373692077727952	0	0.000427350427350427	0	0.000868432479374729	0.000398089171974522	0.000801282051282051	0	0.000424808836023789	0.000424808836023789	0.00127388535031847	0	0.000491159135559921	0.000886917960088692	0.00401965163019205	0.000466635557629491	0.000446827524575514	0	0	0.00046339202965709	0.000839983200335993	0.000854700854700855	0.000431034482758621	0	0	0.00040983606557377	0	0.000810372771474878	0	0	0.000405022276225192	0	0.00041649312786339	0.000378071833648393	0.00074878322725571	0.000378644452858766	0	0.00354107648725212	0	0	0.000345184673800483	0	0	0	0	0.0034106412005457	0.000695168578380257
8256	Bå1-2	0.00021043771043771	0.0054127198917456	0.000435445242760723	0.000719424460431655	0	0.00505747126436782	0	0	0.000700607192900514	0.000228675966155957	0	0.00156985871271586	0.00515810719892353	0.000507356671740233	0.0208981769675411	0.00441501103752759	0.0009214466712739	0.000441598586884522	0	0.000226346763241286	0	0	0.000869187309865276	0.000442086648983201	0.000222271615914648	0.000444543231829295	0.00043271311120727	0.00043271311120727	0	0.000205380981721093	0.000205380981721093	0.00178292845999554	0.000228050171037628	0	0.000413308534821244	0.000831255195344971	0.000218579234972678	0.000837520938023451	0.00104690117252931	0.418185671894871	0.0148367952522255	0.00265957446808511	0	0	0.0213575808839078	0.00043122035360069	0.000436490615451768	0.000680117887100431
8258	Bå4-1	0.000161629222563439	0.00100452034153692	0	0.000169836956521739	0.000169836956521739	0.000334560053529609	0	0	0.000335401643468053	0	0	0.000841184387617766	0.000336473755047106	0	0.00625316883555856	0.00388841927303466	0	0	0	0.000177809388335704	0.000368663594470046	0	0.000177556818181818	0	0.000177872643187478	0.000177872643187478	0.000178699070764832	0.000357398141529664	0.000354107648725212	0	0.000522284122562674	0.00120939875604699	0.000172890733056708	0	0	0.000171939477303989	0	0.000171614896172988	0.000171614896172988	0.668737060041408	0.000172532781228433	0	0	0	0.000336190956463271	0.000333277787035494	0	0.000165234633179114
8259	Bå5-1	0.000324464633354964	0.000951072598541689	0.000201409869083585	0.000201409869083585	0.000100704934541793	0	0	9.78952520802741e-05	0.000293542074363992	0.000292940142564203	0	0.000869817338358945	9.66463709287716e-05	0.000193817230351778	0.00614321366865041	0.00238117915991999	9.1734703238235e-05	0.000181471735777153	0	0.000366166239472721	0	9.05715062041482e-05	0.00018001800180018	9.06864967806294e-05	9.18357975939021e-05	0	9.19540229885057e-05	9.19540229885057e-05	0.000273498039930714	0.000178922884236894	0	0.000974227260650075	0	0.000177430801987225	0	0.000177588350204227	0	0.00070602771158768	0.00026476039184538	0.744746600741656	0.0139502030725764	0	0	0	0.0219751585164597	0.000175300201595232	8.69792119683396e-05	8.70549316618787e-05
8264	Bla-1	0.000116645281698355	0.00105957146220862	0	0	0.00011795234725171	0.00023719165085389	0	0	0.000476190476190476	0	0	0.000723589001447178	0.000241196333815726	0.000367917586460633	0.000240355726475183	0.00167404041611862	0.000489596083231334	0	0.000249376558603491	0.000251984376968628	0.000267451190157796	0	0.000259000259000259	0.000258397932816537	0.000135648399348888	0.742810634834509	0	0	0	0	0	0.0136807817589577	0.000132135306553911	0.000396405919661734	0	0	0.000414250207125104	0.00192492781520693	0	0.803366812844815	0.0159852878766445	0	0	0	0.0219700276444056	0	0	0
8283	Dra3-1	0.0003725782414307	0.000793860809738026	0.000129634430904848	0.000551800248310112	0.000413850186232584	0.000135007425408397	0.000130975769482646	0	0	0.000139004726160689	0	0.00027401013837512	0.00013700506918756	0	0	0.000816993464052288	0	0.000267343937976206	0.000423250564334086	0.000426621160409556	0.000149857635246516	0	0.000807537012113055	0	0.000138140627158447	0.000276281254316895	0	0	0.000263365815117198	0.000131078778345786	0.000131078778345786	0.00109140518417462	0.000137551581843191	0	0	0.000128452151573539	0	0.00156474116573217	0.000130395097144347	0.525509524443852	0.0110563474090849	0	0	0	0.0133870548479335	0.000261369576581286	0	0
8284	DraII-1	0	0	0.00159872102318145	0	0	0	0	0.000824402308326463	0	0.00164338537387017	0	0	0.00254668930390492	0	0.271739130434783	0.000834724540901503	0	0	0	0	0.00119047619047619	0	0	0	0	0	0	0	0	0	0	0.0019588638589618	0	0.00099403578528827	0	0	0	0	0	0.313621964097149	0	0	0	0	0.00110132158590308	0	0	0.0558035714285714
8285	DraIII-1	0.000473821369343757	0.00283797729618163	0	0.000800854244527496	0.000266951414842499	0.000263088660878716	0	0.000536912751677852	0	0.00107787658313123	0	0.00165608611647806	0.000552028705492686	0	0.0013444474321054	0.000532339632685653	0	0	0.000596658711217184	0	0.004713560551124	0.000975609756097561	0.000306466441924609	0	0.000364830353885443	0	0	0	0	0	0	0.00125156445556946	0	0.000937207122774133	0	0.000322268772155978	0	0.00392541707556428	0	0.431909212283044	0.017022696929239	0	0	0	0.00779312787814382	0	0	0.000356633380884451
8290	En-1	0.000288600288600289	0.000896592946802152	0	0.000887836638058597	0	0	0	0.00932944606413994	0	0	0.000301568154402895	0.00299490865528601	0.000299490865528601	0.000308641975308642	0.313914880772714	0.00263388937664618	0	0.000610500610500611	0.000311623558741041	0.000316957210776545	0	0	0	0.000350262697022767	0	0	0.000778210116731518	0	0	0	0.000359712230215827	0.000730193501277839	0	0.000371885459278542	0	0	0	0.000386249517188104	0.000386249517188104	0.38443579766537	0	0	0	0	0.00089086859688196	0.000383288616328095	0	0
8297	Ge-0	0.00136986301369863	0.00233918128654971	0.000233481204763017	0	0	0	0.000705052878965922	0.00118371212121212	0	0	0.000238606537819136	0.000478240076518412	0.000239120038259206	0.00197092880019709	0.0149289670117987	0.000927858965437254	0	0.000243724104313917	5e-04	0.00101936799184506	0	0	0.000278241513633834	0	0	0	0	0	0	0	0	0.00144927536231884	0	0.00118378218407813	0	0.000311138767890479	0	0	0	0.00120918984280532	0.00030229746070133	0	0	0	0	0	0.00029940119760479	0
8306	Hov4-1	0.00302785627775535	0.000659775676270068	0.000847996608013568	0.000928720687253309	0.000232180171813327	0.00067370312149113	0.000217296827466319	0.00263388937664618	0.00159817351598174	0.000675675675675676	0.000225225225225225	0.000878927708196001	0	0.000489356496207487	0.520212060967528	0.00216122757726389	0.00088948187680676	0.000650900412236928	0	0	0.000876232201533406	0.00078003120124805	0.000596421471172962	0.000204457166223676	0	0.000401123144805455	0	0.000593824228028504	0.000380589914367269	0.000370713623725672	0.000370713623725672	0.00262202501008471	0	0.000203665987780041	0	0	0.00076555023923445	0	0.000558451228592703	0.000363108206245461	0	0.000354044963710391	0	0	0.000725163161711385	0.000384689363339104	0	0.000771902740254728
8307	Hovdala-6	0.000957854406130268	0.000308546744831842	7.54546140496491e-05	0.00022730716775269	0.000151538111835127	0	0	0.000152079689757433	0.000380372765310004	0	0	0.0013840830449827	0.000230680507497116	0.000467180565288484	0.862026103169671	0.00154309081089422	0.000156531267120607	7.87153652392947e-05	0.000315681477389314	0	0.000263689900676804	0	0.000235904694503421	0.000158177791838026	8.02761499558481e-05	0	8.04764204088202e-05	0.00016095284081764	0.000237022991230149	0.000157220344312554	0	0.00156494522691706	0	0	0	0.000320512820512821	7.9923273657289e-05	0	8.01731740559609e-05	0.000235571260306243	0	7.98722044728435e-05	0	0	0.000245378701128742	0.00015956598053295	0	0.000238853503184713
8311	In-0	0	0	0	0	0.000351246926589392	0	0.000350017500875044	0	0.000352858151023289	0	0	0.000362713093942691	0.000725426187885383	0.000729660707770887	0.000361663652802893	0.00142602495543672	0	0.000368188512518409	0	0.00038550501156515	0	0	0	0	0	0	0	0	0	0.000390625	0	0	0	0.00203417412530513	0	0	0	0	0.000852151682999574	0.564432989690722	0	0	0	0	0.000893655049151028	0	0	0.000436681222707424
8312	Is-0	0.00053850296176629	0.00110253583241455	0.000185770016719302	0.000185288123031314	0.000185288123031314	0	0.00237139730025538	0.000184808722971724	0.00018385732671447	0.00258064516129032	0	0.00112697220135237	0.000751314800901578	0.000382336073408526	0	0.00183789744532255	0	0.000191754554170662	0.000194363459669582	0.000195503421309873	0	0.000206782464846981	0.000203169443315725	0.000593824228028504	0	0.0733590733590734	0.000205338809034908	0.000205338809034908	0.000426257459505541	0.0002002002002002	0.0002002002002002	0.0015964877270006	0.000412881915772089	0.000619322873658134	0.000210482003788676	0.000207598090097571	0.000421052631578947	0.000862998921251348	0	0.219753629564452	0.00417949846018478	0	0	0	0.00875028045770698	0	0.0002210433244916	0.000441403663650408
8326	Lis-1	0.000140075640846057	0.00689102564102564	0	0.000706713780918728	0.000530035335689046	0.000156274417877793	0.00066214202946532	0.000162100826714216	0.000507958008804605	0.000160307790958641	0.000160307790958641	0.00117647058823529	0.00151260504201681	0.000175808720112518	0.417833333333333	0.00106463878326996	0.000355176700408453	0.000165371258475277	0.000170010200612037	0.000533049040511727	0	0	0.000204123290467442	0.000203832042397065	0.000528820729772607	0	0.000230680507497116	0.000461361014994233	0.00224535619514187	0	0	0.000225988700564972	0	0.000666666666666667	0	0	0.000263296471827277	0.00606796116504854	0.000485436893203883	0.177344475394615	0.00858867223769731	0	0	0	0.0110889963036679	0.00023121387283237	0.000705384434516812	0
8334	Lu-1	0	0.00237529691211401	0.000392618767177071	0	0.000212720697723889	0	0.0217214778725132	0	0.000199401794616152	0	0.0038038038038038	0.000198137507430157	0.000396275014860313	0.000204918032786885	0.439059014398702	0.00161648817943019	0.000207641196013289	0	0.000192901234567901	0	0.000187406296851574	0	0.000538020086083214	0	0.000181225081551287	0	0.000181126607498642	0	0	0	0	0.000175716042874714	0	0.000175685172171469	0	0.000175716042874714	0	0	0.00035229874933944	0.282273436146249	0.00433200485184543	0	0	0	0.00758097863542385	0	0.000173792144595064	0.000355113636363636
8335	Lund	0.000447427293064877	0.0023592854735423	0	0.00109309528147204	0.000546547640736018	0.000540832882639265	0	0	0.000543281419775444	0.000358615743231128	0	0.00052844812400916	0	0	0.399638989169675	0.00304005722460658	0.000357398141529664	0.000877500877500878	0.000180733779143322	0.000362056480811006	0.000549450549450549	0.000520562207183758	0.000692520775623269	0.000702864171498858	0.000718390804597701	0.00107758620689655	0	0.000515818431911967	0.000339731612026499	0.000327546675401245	0.000163773337700622	0.00120171673819742	0	0.000176772140710624	0.000163639338897071	0	0.000168435236651508	0	0.000158403294788532	0.018025078369906	0.000156739811912226	0.000152998776009792	0	0	0.00142135186355022	0.000633613179154126	0.000319284802043423	0.000164771791069369
8337	Mir-0	0.00248626014132426	0.000690321689907497	0.000139024051160851	0.000141643059490085	0.00028328611898017	0.000140370578326783	0.000140864910550782	0.000427655024946543	0.000143328077970474	0	0.000287150035893755	0.000572901747350329	0.000859352621025494	0	0	0.00326426341186489	0.000299266796348945	0.000303214069132808	0.000155159038013964	0.001573564122738	0.000173852573018081	0.000162680982593135	0	0	0.000173310225303293	0	0.000156470035988108	0	0	0.00195871628747928	0	0.00136861313868613	0.00202429149797571	0.000467144191840548	0	0.000156103652825476	0.00016121231662099	0.00016010246557797	0.00016010246557797	0.00114155251141553	0.000652315720808871	0	0	0	0	0	0	0.000161030595813205
8343	Na-1	0.00259643916913947	0.000774893452150329	0.000383141762452107	0	0.000389408099688474	0.000382262996941896	0	0	0	0	0	0.00155642023346304	0.000389105058365759	0	0.0299610894941634	0.00153787004998078	0	0	0	0.000820344544708778	0	0	0	0	0	0.553431798436142	0	0	0.000417014178482068	0	0	0.000808734330772341	0	0	0	0	0.00043010752688172	0	0	0.501796945193172	0	0	0	0	0	0	0.000454338936846888	0
8351	Ost-0	0.000637755102040816	0.000678829019940602	0.000659506312417562	0.0020460358056266	0.00040920716112532	0.000821467688937568	9.02364194188775e-05	0.000292568753657109	0.0016134236850597	0.000703942075623492	0	0.00330920372285419	0.00248190279214064	0.0004293688278231	0.000855025650769523	0.00146560410369149	0.000546627309500383	0.000203066301147325	0.000335795836131632	0.000698730639338535	0.000292825768667643	0.00013798813302056	0.000842155919153032	0.000514535631592488	0	0	0.000127194098193844	0	0.000606428138265616	0.00012187690432663	0	0.00218788458908793	0.000133994372236366	0.000535977488945464	0.00077289707587273	0.000146134736226801	0	0.000433150447588796	0.000144383482529599	0.00013745704467354	0.000687285223367698	0.00013869625520111	0	0	0.000152137532329226	0	0.000927643784786642	0.000159007791381778
8354	Per-1	0.000390548720952939	0.000599520383693046	0	0.000398089171974522	0	0	0.000198176773682124	0	0.0004004004004004	0	0	0.00184124386252046	0.00102291325695581	0.000413223140495868	0.148291293734744	0.00262255396409118	0	0	0.000419551080344032	0	0	0.000219683655536028	0	0	0.000230680507497116	0.000230680507497116	0	0.000220653133274493	0.000226090888537192	0	0	0.001723395088324	0	0.000662544169611307	0	0	0	0	0.000231964741359313	0.000235294117647059	0.000470588235294118	0	0	0	0	0	0.00023441162681669	0.000233590282644242
8357	Pla-0	0.00209728160038719	0.00137296074947504	0.067837000556041	7.99552250739586e-05	0.000319820900295834	7.98722044728435e-05	0.00374591535825297	0.000159159637116027	0.000319718647590121	0	0	0.00210321954376315	0.000161786118751011	0	0.444910469430553	0.00329370179948586	0.000162628069604814	0.000243289270943151	0.000328164738698827	8.25150589982672e-05	0	8.49906510283869e-05	0	0	8.75886835420864e-05	0.104843654199877	8.41467519353753e-05	0	8.43028157140448e-05	0	0	0.00142057324308515	0	0.000339645070900909	0	0	0	0.000261096605744125	0.000174064403829417	0.351940883190883	0.00703347578347578	0	0	0	0.0082435003170577	0.00187115744453355	0	0.000358840943751682
8365	Rak-2	0.00437828371278459	0.000917852225791648	0.000452898550724638	0.000467945718296678	0.000467945718296678	0.000452693526482571	0	0.00047192071731949	0	0	0	0.00193610842207164	0.000968054211035818	0	0.70489443378119	0.003239241092087	0	0	0.000501504513540622	0	0.000625390869293308	0	0	0	0	0.000660938532716457	0	0	0	0	0	0.0023767082590612	0	0	0	0	0	0	0	0.00469759248385203	0.000587199060481503	0	0	0	0.00144404332129964	0	0	0.0005941770647653
8366	Rd-0	0.00045780558522814	0.000614439324116743	0.000151722045213169	0	0.00015181417944436	0.000304043782304652	0	0	0	0.000152322924600152	0	0	0	0	0.000153045607591062	0.00060882800608828	0	0	0.000157059839798963	0.000158654608916389	0.00016739203213927	0	0.000160128102481986	0.000160153747597694	0.000339904826648538	0.339225016995241	0	0	0	0	0	0.00129849050478818	0	0.000331180659049512	0.000167728950016773	0.000169981302056774	0	0.000342407122068139	0	0.301107400246089	0.0047460010546669	0	0	0	0.0103787327021122	0.000180050414115952	0	0
8369	Rev-1	0.000677659814772984	0.000701754385964912	0.00023089355806973	0.000988142292490119	0.00024703557312253	0	0	0.00443717888836992	0.000239520958083832	0	0	0.121883010953158	0.000233045910044279	0.000242072137496974	0.000466309162975052	0.0033096926713948	0.000721327242125511	0.000733496332518337	0.000249252243270189	0.00049862877088008	0.000490196078431373	0.00114155251141553	0.000457142857142857	0.00023121387283237	0	0.105372377219276	0	0	0	0.000449034575662326	0.000224517287831163	0.000672796591163938	0	0	0	0.000221877080097626	0	0.00022271714922049	0.00044543429844098	0.288091068301226	0.00985113835376532	0	0	0	0.0057092665788318	0.000223164472216023	0.000223763705526964	0.000456516776991554
8376	Sanna-2	0	0.00192678227360308	9.03750564844103e-05	0.00100765820233777	0.000503829101168884	0.00066711140760507	0.000180684795374469	0.000366065708794729	0.000483278561763	0.000378572780617074	0.000189286390308537	0.00114014251781473	0.000190023752969121	0	0.00281281190454587	0.00336333060630852	0.000474969127006745	0	0.000187283453506883	9.41265060240964e-05	9.83477576711251e-05	9.32227090519251e-05	0.000383729854182655	0	0	0.000100847115772489	0.000193798449612403	0.000193798449612403	0.000193292741857543	9.48676596148373e-05	0	0.000984445757038787	0	0.000393855848759354	0	9.71156647567253e-05	0	0	0.000198708395429707	0.000596421471172962	9.9403578528827e-05	9.80392156862745e-05	0	0	0.000402374006639171	0.000102375102375102	0	0.000104712041884817
8386	Sr:5	0.00401037980655815	0.00603469952225295	0	0.000539083557951483	0.000269541778975741	0	0	0	0.000524246395806029	0	0	0.00178845171180378	0	0.000270197243988111	0.953035806953814	0.00374344896431245	0	0	0.00025062656641604	0	0.000516262261228704	0	0.000501504513540622	0.000506842372022301	0	0.000260416666666667	0	0	0.000248570718369376	0	0	0.00150602409638554	0	0	0	0	0	0	0.000248632521133764	0.0134730538922156	0.000249500998003992	0	0	0	0.000257135510413988	0	0	0.000262950302392848
8387	St-0	0.00218408736349454	0.00144671274714676	0.000307834385100816	0.00232519515030726	0.00049825610363727	0.000321802091713596	0.00015451174289246	0.000153586238673015	0	0.00205696202531646	0	0.00431366507471884	0	0.000171998624011008	0.338071221152377	0.000753465943339361	0.000150421179302046	0.000292483182217023	0.000149655791679138	0.000299850074962519	0.000304321363359708	0.000289100896212778	0.000584026865235801	0.00294507436312767	0.000302800908402725	0.000151400454201363	0	0	0.000289939112786315	0.000141123341800734	0.000141123341800734	0.00104306362688124	0.000151561079114883	0	0.000283607487237663	0	0.000581141943919802	0	0.000564652738565782	0.291327332476068	0.00885840834404915	0.000137419266181119	0	0	0.0142126208072769	0.00113475177304965	0.000143225436837582	0.000145942790426153
8419	Wil-1	0.000322268772155978	0.000331895121141719	0	0.00136705399863295	0.000341763499658237	0	0	0	0	0	0	0.00135869565217391	0.00101902173913043	0	0.00198741305067903	0.0009765625	0	0	0	0.000364166059723234	0	0	0	0	0	0.000459558823529412	0	0	0	0	0.0012531328320802	0.00247729149463253	0	0.000418060200668896	0	0	0	0	0.00045004500450045	0	0.000425531914893617	0	0	0	0.000513874614594039	0	0	0
8420	Kelsterbach-4	0.000781860828772478	0	0.000402252614641995	0	0.000405350628293474	0	0.00201045436268597	0	0.00204918032786885	0	0.00040983606557377	0.00459482038429407	0	0	0	0.00444983818770227	0	0	0	0	0	0	0.000864677907479464	0	0	0.00192585459797785	0.00217391304347826	0.000434782608695652	0	0	0	0.000863185153215365	0	0	0	0	0	0.00188590287600189	0.000471475719000471	0.863026376677464	0.018047200370199	0	0	0	0.0262279446828803	0	0	0
8422	Fjä1-1	0.0061576354679803	0.00173510699826489	0	0.000315457413249211	0.00347003154574133	0	0	0	0.000589622641509434	0.000597907324364724	0	0.00261248185776488	0	0	0	0.00668799069496947	0	0.000282246683601468	0	0	0	0	0	0	0.000240558094779889	0	0	0	0	0	0	0.000908471496706791	0	0	0	0	0	0	0.000442477876106195	0.299978618772718	0.00876630318580287	0	0	0	0.00814876723777685	0	0.000209292591042277	0
8424	Kas-2	0.00132508833922261	0.00106253794778385	0.00015008254539997	0.000930665425779432	0.000620443617186288	0	0.000152253349573691	0	0.00262751159196291	0	0	0.000475435816164818	0.000158478605388273	0	0.00169910410874266	0.000304785126485827	0.000469263256687001	0.000160720025715204	0.000494478325366738	0.000336473755047106	0	0.000198216055500496	0.000177179305457123	0.00391717963066592	0	0.000211461196870374	0.000202963263649279	0	0.000190114068441065	0	0	0.000969743987587277	0	0.0009765625	0	0	0	0	0	0	0	0	0	0	0	0	0.000203956761166633	0.0010088781275222
8426	Ull1-1	0.00030379746835443	0.000573000229200092	0.000116103564379426	0.000749157198152079	0.000124859533025346	0.000109926349345938	0.000234576589256392	0.000463231036479444	0.000241254523522316	0.000458557835607016	0.000114639458901754	0.0010827718960539	0.0010827718960539	0.00025294043252814	0.00441398536415379	0.000650688645483136	0.000255493101686254	0.000119104335397808	0.000739462657135815	0.000254679740226665	0.00162425554953979	0.000160771704180064	0.000424088210347752	0.000293599530240752	0.000722804481387785	0	0.00082767753683165	0.00016553550736633	0.000285551113649343	0	0	0.00160875160875161	0	0.000791514959632737	0	0.000161969549724652	0	0.000502260170768458	0.000669680227691277	0.0187458526874585	0.00381552753815528	0	0	0	0.000395961195802811	0.000165453342157512	0	0.000518224218345137
8427	Ull2-13	0.000539141686435195	0.000223738673229668	0	0.000109878035380727	0	0	0.00011001100110011	0	0	0	0.000109926349345938	0.00334410879500613	0	0.000112625295641401	0.867572728293834	0.00122946238962781	0.000114129194247889	0	0.000115526802218115	0	0	0	0	0.000118736642127761	0	0.000120670930372873	0.000122369065100343	0	0	0	0	0.00143300692620014	0	0	0	0	0	0	0	0.000239721922569819	0	0	0	0	0.000124239035905081	0.000121980970968529	0.000122488975992161	0
8464	LP3413.31	0.00134805494928746	0.00138944025406908	0.000129946072379962	0.00210803689064559	0.000197628458498024	0.000131095962244363	6.57246138678935e-05	0	0.000329207268896497	0.003569775897402	6.61069610629999e-05	0.00140722374857602	0.000134021309388193	0.000136063677801211	6.65026268537607e-05	0.00230505795574289	0	0.00188781014023732	6.79671039217019e-05	6.85353985333425e-05	0	0	0.00013836042891733	6.86153423905585e-05	0.000291354068031175	0	0.000215889464594128	0	0	0	0	0.00117031529670935	0.0001399188470687	6.99594235343501e-05	0	7.19786943064853e-05	7.21917412647993e-05	0.00150818730249928	0	0.811837327523602	0.0156862745098039	0	0	0	0.0165209660690473	0	0.000292761472590207	0
8483	LP3413.53	0.00114533727168606	0.000993912287240651	0.000121780429884917	0.00202989481454143	0.000369071784462078	0.000121396054628225	6.10016470444702e-05	0	6.09867658718058e-05	0.0031988188976378	0	0.00112282452747801	0.00012475828083089	6.36456211812627e-05	0.000123350191192796	0.00182837640175524	6.24414611301904e-05	0.00225394440270473	0.000189597421475068	6.36902108145978e-05	0.000143317807237549	0	0.000191754554170662	0.000317118031331262	0.000207182320441989	6.9060773480663e-05	6.79809653297077e-05	0.000203942895989123	6.46370628918622e-05	0	0	0.00153413449245717	6.50110518788194e-05	0.000130022103757639	6.56512605042017e-05	0	0	0.00188108834397044	0.000201545179711119	0.78176889190105	0.0149779735682819	0	0	0	0.0165043850562806	6.81338148122913e-05	0.000136341945599564	6.79855870555442e-05
853	MIA-1	0.00158860305421748	0.00201399194403222	0	0.00157961246840775	5.2653748946925e-05	5.22848478510928e-05	0	0.000105257618020104	0.0002109370880135	0.00409074005206396	0	0.00150190419996782	0.000107278871426273	5.49088513068307e-05	0.000533845825325646	0.00211662609799979	5.45434711465038e-05	0.00158599945310364	0.000110357004910887	0.000167102991143541	6.30914826498423e-05	0	0	0.000167926112510495	6.15346747892437e-05	6.15346747892437e-05	0	0.000119717466778403	0	0	5.64461503725446e-05	0.00174196448640144	0.000114705207616426	0	0	5.97907324364723e-05	0.000119688809096349	0.00149013530428563	0.00011921082434285	0.789242199108469	0.0161664190193165	0	0	0	0.0179297597042514	0	0	0.000121469784391133
854	MIA-5	0.001453065969195	0.00180581472340938	5.89796520200531e-05	0.00196440264301447	5.95273528186202e-05	5.93330960009493e-05	0	5.92452159488121e-05	0.000594000594000594	0.00287132858766525	0	0.00121102028458977	0.000121102028458977	6.18352708384863e-05	0.000241283628905779	0.0022747680335229	6.15346747892437e-05	0.00196427475293107	0.000124339446689462	0.000250109422872507	6.75995403231258e-05	0.000194767253132507	0.000189549504012131	0	0.000133386688008537	0	0	6.56081879018502e-05	0	0	0	0.0013184329482672	0	0.000127991808524254	6.44870058683175e-05	0	6.61113314822161e-05	0.00105131743215717	0	0.799074074074074	0.0154100529100529	0	0	0	0.0188807389296387	0	0	6.72630658505415e-05
867	MIC-20	0.00127676291494795	0.00142189721714402	0.000100030009002701	0.00221461646869338	0.000100664384940608	0	0	0	0.000201938610662359	0.003661141055629	0	0.00154384520378757	0.000308769040757513	0.000417536534446764	0.000102040816326531	0.00243111831442464	0.000104134124752681	0.00251598700073383	0.000106010813102936	0.000106518960374947	0	0.000110132158590308	0.000214707461084273	0.000106643915964594	0.000113340133741358	0.000113340133741358	0	0	0.000108660219493643	0	0.000216262975778547	0.00193465176268272	0	0	0	0	0	0.00123415236171884	0.000224391338494334	0.6977166874929	0.0130637282744519	0	0	0	0.0169353903259483	0	0	0
868	MIC-24	0.00113954211126075	0.00118266853026556	0	0.00141766630316249	0	0	0.000108318890814558	0	0.000108295429932857	0.00423131170662906	0.000108495171964848	0.00165581189976819	0	0.000224466891133558	0.000108624809906583	0.00205361003026373	0	0.00212694503526251	0.000226321149711441	0.000113882245757886	0	0.000118906064209275	0	0.000114652602614079	0.000365363536719035	0	0	0	0	0.000115207373271889	0.000230414746543779	0.00219577025309141	0	0	0	0.000244319569997557	0	0.00146627565982405	0.000244379276637341	0.751022864019254	0.0154031287605295	0	0	0	0.018958543983822	0	0.000493644329260768	0
8699	328PNA062	0.00125481760329838	0.000882872277810477	0	0.00246507806080526	0.000102711585866886	9.90982063224656e-05	9.70591089973794e-05	9.57670944263551e-05	0.000480815463025291	0.00290107339715695	0	0.00165999414119715	0.000292940142564203	0	0	0.00217498764211567	0	0.00208138203767301	0.00010353038616834	0.000415627597672485	0	0.000108143181572402	0	0	0	0	0	0	0	0.000112095056608004	0.000112095056608004	0.00134168157423971	0	0.000340290381125227	0	0	0.000117994100294985	0.00012122681537156	0.00012122681537156	0.77908256880734	0.0135779816513761	0	0	0	0.0236906133948009	0	0.000262329485834208	0.000133138064172547
870	MIC-31	0.00365752285951787	0.0011965811965812	0.000681082921845735	0.000173882802990784	0.000869414014953921	0.000533143771103608	0	0.00017683465959328	0.000540443163393983	0.00036101083032491	0	0.0026628794603231	0.000355050594709746	0.000179340028694405	0.000522466039707419	0.00204988042364195	0.000151998784009728	0.00304367676152793	0.000157778479015462	0.000158002844051193	0.000982318271119843	0.001085776330076	0	0.000459770114942529	0	0.00266082329002974	0.000459558823529412	0	0.00030409001064315	0.000599340725202278	0	0.001805325710847	0	0.000151148730350665	0	0.000150761344791196	0.000460193281178095	0.000308024025874018	0.000924072077622054	0.264619202729952	0.0027919962773383	0	0	0	0.00817438692098093	0.000800128020483277	0.000324201653428432	0
8723	11PNA1.14	0.000746348224757437	0.000807661243798315	0.000111694404110354	0.00143129770992366	0.000119274809160305	0	0	0.000111000111000111	0.000223613595706619	0.00403859098048014	0	0.00146561443066516	0.000112739571589628	0	0.000114771031791576	0.00161308906556055	0.000121832358674464	0.00156438026474128	0.000361184685769323	0.00024116724948752	0	0	0.000127339870113332	0	0	0.00026476039184538	0	0.000132467876539939	0	0	0	0.00209013716525147	0.000132397722759169	0.000264795445518337	0	0	0.000413907284768212	0.000140646976090014	0.000140646976090014	0.738881738881739	0.00915200915200915	0	0	0	0.019178495922682	0	0	0
88	CYR	0.00103977125032493	0.00245968843946433	0.0018842530282638	0.000872346612387322	0.000581564408258215	0.000828500414250207	0	0.000275330396475771	0	0	0	0.00110344827586207	0.000551724137931035	0	0.356306183601199	0.00104959328260299	0.000955794504181601	0.000718390804597701	0	0.00025974025974026	0	0.000570450656018254	0	0.000548245614035088	0	0.00220820189274448	0	0	0	0.000261985852763951	0	0.00162910670648928	0	0	0	0.000599161174355902	0.00117889773062187	0.000573065902578797	0.00200573065902579	0.116760271947975	0.00118238250073899	0	0	0	0.00717060053779504	0.000935745477230193	0.000313873195229127	0.000300571085061617
9027	RMX413.85	0.0026361376817052	0.0006970800092944	0	0	0.0016247582205029	0	0	7.70060064685045e-05	0.000230715988618011	7.76699029126214e-05	0	0.000943544582481522	7.86287152067935e-05	7.99296618975302e-05	0.000310510790249961	0.00138781804163454	7.85669390320553e-05	0.00165641268338855	0	8.00897004645203e-05	8.73209919664687e-05	0	0	0.000161433529744128	0	0.00111111111111111	0	0.000256432173690059	0.000163492193247772	8.12875955129247e-05	0	0.00105553751217928	0.000165234633179114	8.26173165895572e-05	0	8.45094228006423e-05	0.000168904653323199	8.41609156707625e-05	0	0.136034611864548	0.00257924952159081	0	0	0	0.00348037936135039	0	0.000170517520675249	8.53169524784575e-05
9057	Vinslöv	0.00288276745675849	0.000355871886120996	0	0.000381533765738268	0	0.00036697247706422	0.00945798472171699	0	0	0.000361271676300578	0	0.00356887937187723	0	0.000367511944138185	0.0248380129589633	0.00323624595469256	0	0	0.000351000351000351	0.000347705146036161	0	0	0.000317863954227591	0	0	0	0	0	0	0	0	0.0052827843380982	0	0	0	0	0	0	0.000311429461227032	0.097972972972973	0.000307125307125307	0	0	0	0.00030571690614491	0	0	0.000307692307692308
9058	Västervik	0	0.000597871577185221	0	0.00146980224478888	0.000400855157669695	0.000508776392775375	0.00154046687996208	0.000119631534872592	0.00202634245187437	0	0.000124501992031873	0.00122609122118686	0.00220696419813634	0.000132802124833997	0.374358974358974	0.0016656751933373	0.000758725341426404	0.00012012012012012	0.000242777373148823	0.000240529164161155	0	0.000116157509582995	0.00047978889288713	0	0.000616446800641105	0.000123289360128221	0.000115901715345387	0.000231803430690774	0.000116563702063178	0.000114377216058561	0	0.000119560019129603	0	0.000358208955223881	0.000348715564338022	0.000114836931557189	0.000115433452614568	0.0018830175356008	0.00035306578792515	0.523983070773572	0.0103456383729132	0	0	0	NA	0.000247310498330654	0	0.000253936008125952
9067	Xan-3	0.000464468183929401	0	0.000496524329692155	0	0.000257201646090535	0.00130992926381975	0.00025980774227072	0.125294888597641	0.000269396551724138	0.00027292576419214	0	0.00187869028448739	0.000268384326355341	0.000544365813826892	0.00212314225053079	0.00207253886010363	0.000221238938053097	0.00111756817165847	0.000236630383341221	0.00047438330170778	0.00103385887826312	0.000708048147274015	0	0.000937426763534099	0.000243249817562637	0	0.000471142520612485	0	0.000234192037470726	0.000459981600735971	0.03196872125115	0.00138248847926267	0	0.000923574232278919	0	0	0	0.00254865616311399	0.00046339202965709	0.658358805549024	0.00564307547613449	0	0	0	0.0161640530759952	0.000485319097306479	0.000497883993029624	0.000246974561620153
9069	Xan-5	0	0.0055257597919714	0.000487012987012987	0.000508560773012375	0.000169520257670792	0.000692880651307812	0.000171821305841924	0.000868809730668983	0.000177525297354873	0.000175901495162709	0	0.00140646976090014	0.000175808720112518	0.000181554103122731	0.766978303051685	0.00361694798484327	0.000601956358164033	0.00061718870544669	0.000489236790606654	0	0.000377145012257213	0.000334280461307037	0	0.000488042947779405	0.000353919660237126	0.000353919660237126	0	0	0	0	0	0.00241935483870968	0	0.000491239561159325	0.000168662506324844	0.000336134453781513	0.000167224080267559	0	0.000668114247536329	0.00051449151089007	0.00034299434059338	0	0	0	0.00121002592912705	0.000353794445427207	0.000358166189111748	0
9070	Xan-6	0.00263157894736842	0.000578927055191046	0	0	0	0.000632644453816955	0	0.248621128553246	0	0	0	0	0.000215331610680448	0.000662544169611307	0.428844519966015	0.00020708221163802	0.000365430294171387	0.000186601977980967	0.000198649185538339	0.0002000400080016	0.00183696900114811	0.00427089688834655	0	0.000599161174355902	0	0.000856714499892911	0.000406834825061025	0	0	0	0	0.000981546917942678	0	0.000198688654877806	0	0	0.000205296653664545	0	0.000816159967353601	0.00124895920066611	0.000208159866777685	0.000412456176531244	0	0	0.000637890708058686	0.00043271311120727	0	0
9075	Lerik1-4	0.00404184498335711	0	0.00026525198938992	0.000278551532033426	0.000278551532033426	0.00143061516452074	0	0	0.00029171528588098	0.000290444379901249	0	0.000869817338358945	0	0.000298864315600717	0.447130789397029	0.000566411781365052	0.00024740227610094	0	0.000545404963185165	0.00109799615701345	0.00483247422680412	0.000565610859728507	0	0.000277854959711031	0.00179640718562874	0.00149700598802395	0.000282326369282891	0	0.000278009452321379	0	0	0.00137931034482759	0	0.000834028356964137	0	0.000284656988329063	0	0	0.000568666477111174	0.00553774409793063	0.00029146021568056	0	0	0	0.00118413262285376	0.000300842358604091	0	0
9078	Lerik1-7	0.00289664252797893	0.000569719413189004	0.000286491906603638	0.000446495014139009	0.000446495014139009	0.000455235204855842	0.00603227265872417	0	0.000309837335398916	0.000153917192550408	0.000153917192550408	0.00153209744139727	0.000153209744139727	0.000475360481698621	0.758451889245831	0.00149365197908887	0.000528890651857728	0.0008058017727639	0.000567536889897843	0.000715102974828375	0.00278414674091058	0.000437892278499489	0	0.000142308239647076	0.000312646553071752	0.000312646553071752	0.000293255131964809	0	0.000143328077970474	0	0	0	0	0.000568343279340722	0	0.000293556436224864	0.000585051923358198	0	0	0.00254110612855007	0.000149476831091181	0	0	0	0.00121138703815869	0.000153917192550408	0.00108208378420158	0.000153562653562654
9079	Lerik2-1	0.00138648180242634	0.0011214953271028	0.000376364320662401	0	0.00277888050813815	0.000818665575112567	0	0	0	0.000422119037568594	0	0.00211327134404058	0.00549450549450549	0.000434971726837756	0.305976430976431	0.00203915171288744	0.000712504453152832	0.000733675715333822	0.00159045725646123	0.00281917035843737	0	0	0	0.000405186385737439	0	0.000876040297853701	0	0	0	0	0	0.00119952019192323	0	0	0	0.000415800415800416	0	0	0	0.0434221840068788	0.000859845227858985	0.000419991600167997	0	0	0.0013262599469496	0	0.000910746812386157	0
9081	Lerik2-3	0.000310269934843314	0.000674536256323777	0	0	0.000355239786856128	0	0	0.000368188512518409	0.000374531835205993	0	0	0.00335195530726257	0.00111731843575419	0.000769822940723634	0.0203854707190511	0.00289121792555114	0.000641848523748395	0	0	0.000356379187455453	0.00170285227756492	0.000373831775700935	0	0.000732064421669107	0	0.00120096076861489	0.000378071833648393	0	0	0	0	0.00217470097861544	0	0	0	0	0	0	0	0.0015625	0.00078125	0	0	0	0.00119189511323004	0.00081366965012205	0.000819672131147541	0.00039984006397441
9084	Lerik2-6	0.00239865675221876	0	0.000263504611330698	0.000277238702522872	0	0	0	0	0	0.000583260425780111	0	0.00143802128271498	0	0.000299580587177951	0.683076026798718	0.00225988700564972	0	0.000756048387096774	0.000538793103448276	0	0.000623247117482082	0.000551267916207277	0.000795544948289578	0.000539228902669183	0.000290275761973875	0.000290275761973875	0.0173985086992543	0.000276166804750069	0	0	0	0.00160128102481986	0	0.000540832882639265	0	0	0	0	0.000274499039253363	0.000281928390188892	0	0	0	0	0.000289017341040462	0	0.000295508274231678	0
9085	Lerik2-7	0.00373333333333333	0.00115307004900548	0.000574382538770821	0.000300661455201443	0.00120264582080577	0.00091324200913242	0.000300932891965092	0.000609756097560976	0.000936621916952857	0	0	0.00189095493224078	0	0.00032020493115594	0.622381994373242	0.00397067806963958	0.000761614623000762	0.000521784503000261	0.000275785990071704	0.000553250345781466	0.000596302921884317	0.000551267916207277	0	0.000552944429084877	0	0.000567375886524823	0.0229570921016671	0	0	0	0.000267952840300107	0.00242130750605327	0	0	0	0	0	0	0.00027063599458728	0.000545553737043099	0	0	0	0	0.000282645562464669	0.000561324726354196	0	0.000284656988329063
9089	Nar-3	0	0.000305997552019584	0.000310945273631841	0.000326797385620915	0	0	0	0.000337723741979061	0.000693240901213172	0.000346981263011797	0	0.00315678709224833	0.000701508242721852	0.000720980533525595	0.931239092495637	0.00341646737273659	0.000587716720540699	0.000305623471882641	0	0	0.000792079207920792	0	0.000333889816360601	0.000671817265703729	0	0.00112023898431665	0	0	0	0	0	0.00268546492111447	0.000339673913043478	0.00101902173913043	0.000351493848857645	0.000703482237073514	0	0	0	0.00179147259046937	0.000716589036187746	0.00034965034965035	0	0	0.00109130592942888	0.00037397157816006	0.000743770918557084	0.000371057513914657
9091	Nar-5	0.00123558484349259	0	0.00143129770992366	0	0.00102145045965271	0.00265392781316348	0	0.053921568627451	0	0	0	0.000598086124401914	0	0	0.328048780487805	0.000613120784794605	0.00114351057747284	0.000586510263929619	0.000618811881188119	0.00123839009287926	0.00131578947368421	0.00188916876574307	0	0.00123685837971552	0	0	0	0	0	0	0	0.00482509047044632	0	0	0	0	0	0	0	0.48876404494382	0.00686641697877653	0	0	0	NA	0.000628930817610063	0	0.00127713920817369
9095	Istisu-5	0.000303859009419629	0.000330578512396694	0.00131708923279552	0.000341763499658237	0	0.00105042016806723	0.000349406009783368	0.000355113636363636	0	0.000723850886717336	0	0.0035880875493362	0.00035880875493362	0.00407860585836114	0.731786879304096	0.00456781447645819	0	0	0	0	0	0.00104712041884817	0	0.000344589937973811	0	0	0.000358680057388809	0	0	0	0	0.00444596443228454	0.000342935528120713	0.000685871056241427	0	0	0.000362976406533575	0.00036231884057971	0.00072463768115942	0.0121278941565601	0.000367511944138185	0	0	0	0.00149925037481259	0	0.000386996904024768	0.000382701875239189
9099	Istisu-9	0.0087005863438623	0.000394399526720568	0.000397772474144789	0.000613999181334425	0.000409332787556283	0	0.00020550760378134	0.157009345794393	0	0.000638977635782748	0.000212992545260916	0.00083281282531751	0.000208203206329377	0.000421318727617443	0.53798641136504	0.00162238896775502	0.000356125356125356	0	0.000184672206832872	0.000370233246945576	0.000769822940723634	0.000183049606443346	0.000360295442262655	0.000537827178200072	0.000182781941144215	0.000548345823432645	0.000359518245550962	0	0.000180897250361794	0.000175008750437522	0	0.00140326258551131	0	0	0	0.000176304654442877	0.000540443163393983	0.000178762960314623	0.00107257776188774	0.149499814746202	0.000926268988514265	0	0	0	0.00398330804248862	0.000563803796278895	0.000570559147965006	0
9100	Lag1-2	0.0154015401540154	0	0.00116441546343735	0	0.000726744186046512	0.000491038546525902	0	0.000491883915395967	0.000252334090335604	0.0113924050632911	0	0.00602409638554217	0	0.000255623721881391	0.0491479377624105	0.00507982583454282	0.000211595429538722	0.000216262975778547	0	0	0.000244977951984321	0.000459242250287026	0.000227479526842584	0.000688231245698555	0.000234356690883525	0.000468713381767049	0.00023121387283237	0	0	0	0	0.00404040404040404	0	0.000226398007697532	0	0	0	0	0.00114337983077978	0.000465116279069767	0	0	0	0	0.00141843971631206	0	0	0.000237416904083571
9102	Lag1-4	0.000306419488279455	0	0.000162760416666667	0.00016860563142809	0.000843028157140448	0.000849040584139922	0	0.00102424035506999	0.000522193211488251	0.0024390243902439	0	0.0012178148921364	0.011134307585247	0.000528820729772607	0.4380349195481	0.0011690046760187	0.000431778929188256	0.000439431668375568	0	0	0.000164554879052164	0.000461680517082179	0	0.00106886547564514	0.000157579577686732	0.000472738733060195	0.000614250614250614	0	0.000303536196691455	0	0	0.00119313944817301	0	0	0	0.000603500301750151	0.000152045005321575	0	0.000920104278484895	0.00015389350569406	0	0.00015382248884787	0	0	0.00110654441985457	0.000315556958030925	0.000799360511590727	0
9103	Lag1-5	0.0023801967629324	0.000674308833445718	0.000846310088016249	0	0	0.000527240773286468	0.000350140056022409	0.0560367686052678	0	0.000181488203266788	0	0.00202243059385917	0.00018385732671447	0.000562640660165041	0.767467248908297	0.00178731009830206	0.000617760617760618	0	0.00016594756057086	0	0.000175192711983181	0.000819940964250574	0	0.000648613588454678	0	0.000668449197860963	0	0	0	0	0	0.00239310784939375	0	0	0.000165261940175178	0.000161394448030988	0	0	0	0.000655630224553352	0	0	0	0	0.000843028157140448	0.000169319336268202	0.000856017805170348	0.00017223561832587
9104	Lag1-6	0.00988225399495374	0.000227221086116792	0.00113455865668255	0.000471364600518501	0.000707046900777752	0.000714626012386851	0.000236854571293226	0	0.000495172072295123	0	0	0.00424257549288745	0	0.00101471334348047	0.210359149767896	0.00405824779183576	0.00103029054193283	0.000211193241816262	0.000445136879590474	0	0.000479386385426654	0.00178611297164546	0.00021997360316762	0.000221680336954112	0	0.000456725279744234	0	0	0	0.000436014824504033	0	0.00350954156613292	0	0	0	0	0	0	0.000449943757030371	0.000912408759124088	0.000228102189781022	0.000452079566003617	0	0	0.000696055684454756	0	0.000931098696461825	0
[truncated: 501 more rows]
[truncated: 2,800 more columns]
