# Supplementary material for: Epistatic and allelic interactions control expression of ribosomal RNA gene clusters in Arabidopsis thaliana
Source: Genome Biol. 2017 May 3;18:75. doi: 10.1186/s13059-017-1209-z (PMC5414317; doi:10.1186/s13059-017-1209-z)
Supplement: Supplementary file 7 — 45S rRNA gene variants analysis for accession Cvi-0. Variable sites along the 45S rRNA genes at the DNA and RNA level for the accession Cvi-0. The predicted genotypes at rDNA-2 and rDNA-4 for 8 recombinant inbred lines (RILs; Cvi-0 x Ler-0) and type of sequencing-library source are also indicated. Nomenclature: X[position].[reference].[alternative]. (CSV 4 kb) [file 13059_2017_1209_MOESM7_ESM.csv]

File	NOR2	NOR4	Type	Set	X551.C.T	X721.T.C	X768.T.C	X1109.G.C	X1378.G.A	X1392.A.G	X1400.A.G	X1703.T.G	X1902.A.G	X4080.T.C	X4601.T.C	X7811.T.C	X7812.A.C
ERR754055	Cvi-0	Cvi-0	mRNA	Parent	0.860335195530726	0.913888888888889	0.896629213483146	0.80564263322884	0.0974903474903475	0.0137875101378751	0.681089743589744	0.172464478196962	0.680851063829787	0.0877889329908942	0.395842024753164	0.673281653146138	0.675901525263242
ERR754056	Cvi-0	Cvi-0	mRNA	Parent	1	0.9875	1	0.875	0.158333333333333	0.0148148148148148	0.689922480620155	0.217732884399551	0.752136752136752	0.0885416666666667	0.422880490296221	0.732086537929508	0.736710783250163
ERR754070	Cvi-0	Cvi-0	mRNA	Parent	1	1	1	0.946666666666667	0.0947368421052632	0.0304568527918782	0.770731707317073	0.212209302325581	0.734157650695518	0.0898268398268398	0.398153329602686	0.738465987792441	0.740778215906555
ERR754076	Cvi-0	Cvi-0	mRNA	Parent	0.978494623655914	0.97196261682243	0.968	0.968503937007874	0.114186851211073	0.0195530726256983	0.765840220385675	0.19680464778504	0.770256916996047	0.0991620111731844	0.422226899600084	0.75244165441833	0.753138919915488
GSM2135874	Cvi-0	Cvi-0	mRNA	Parent	NA	NA	NA	NA	0.101694915254237	0.0212765957446809	0.939393939393939	0.142857142857143	0.726881720430108	0.0635964912280702	0.398672566371681	0.719762665449566	0.721862340953299
X6911	Cvi-0	Cvi-0	DNA	Parent	0.996860986547085	0.994521912350598	0.994970662196144	0.968384697130712	0.0689340333257247	0.158461186168995	0.849172576832151	0.253172866520788	0.723379358764334	0.172852598091198	0.26180771997123	0.838081395348837	0.838056680161943
X6911x7213_.Cvi_H09	Cvi-0	Cvi-0	DNA	Parent	0.995983935742972	0.996581196581197	0.994940978077572	0.973630831643002	0.0668563300142248	0.157681940700809	NA	0.272206303724928	0.703416149068323	0.242174629324547	0.287087912087912	0.860853432282004	0.857933579335793
X6911x7213_.CVL10_A01	Cvi-0	Cvi-0	DNA	RIL	0.996078431372549	0.994671403197158	0.993355481727575	0.965065502183406	0.060556464811784	0.181818181818182	0.834355828220859	0.226744186046512	0.715867158671587	0.179924242424242	0.261290322580645	0.845381526104418	0.840954274353877
X6911x7213_.CVL13_D03	Cvi-0	Ler-0	DNA	RIL	0.429845904298459	0.452330508474576	0.426484907497566	0.332120109190173	0.00606673407482305	0.171091445427729	0.371573604060914	0.0663755458515284	0.347531461761859	0.0667420814479638	0	0.358333333333333	0.365904365904366
X6911x7213_.CVL17_F03	Cvi-0	Cvi-0	DNA	RIL	0.994544037412315	0.993217054263566	0.990108803165183	0.981456953642384	0.0660835762876579	0.173755656108597	0.8045574057844	0.250217959895379	0.704322200392927	0.234392113910186	0.246841593780369	0.820712694877506	0.817073170731707
X6911x7213_.CVL20_C01	Ler-0	Cvi-0	DNA	RIL	0.485106382978723	0.498670212765957	0.456185567010309	0.377483443708609	0.0466507177033493	0	0.337004405286344	0.152325581395349	0.300239234449761	0.115176151761518	0.189285714285714	0.359939759036145	0.357357357357357
X6911x7213_.CVL34_E10	Ler-0	Cvi-0	DNA	RIL	0.50661853188929	0.527733755942948	0.499290780141844	0.395695364238411	0.0431937172774869	0	0.345828295042322	0.153748411689962	0.280832095096582	0.0891089108910891	0.191740412979351	0.302250803858521	0.303370786516854
X6911x7213_.CVL38_F10	Ler-0	Ler-0	DNA	RIL	0.0103626943005181	0	0.00436681222707424	0.00319488817891374	0	0	0.00341296928327645	0	0.00363636363636364	0	0.0036563071297989	0.00665188470066519	0.00659340659340659
X6911x7213_.CVL5_A03	Ler-0	Ler-0	DNA	RIL	0.00103412616339193	0.00161030595813205	0	0.00360144057623049	0.00259403372243839	0.001230012300123	0.00118906064209275	0	0.00126422250316056	0	0	0.00253807106598985	0.00258064516129032
X6911x7213_.CVL9_E02	Cvi-0	Ler-0	DNA	RIL	0.452646239554318	0.410748560460653	0.423507462686567	0.316923076923077	0.00511073253833049	0.181506849315068	0.403812824956672	0.0569620253164557	0.310880829015544	0.0743494423791822	0	0.363984674329502	0.366920152091255
X6911x7213_.Ler_C02	Ler-0	Ler-0	DNA	Parent	0.00650557620817844	0.00648508430609598	0.0069204152249135	0.00927835051546392	0.00285986653956149	0.000888888888888889	0.00786026200873362	0.00186219739292365	0.00313479623824451	0.00360576923076923	0.00221238938053097	0.00728155339805825	0.00726392251815981
X6932	Ler-0	Ler-0	DNA	Parent	0.000762388818297332	9.46969696969697e-05	9.23616883716634e-05	8.3500334001336e-05	8.89758875344782e-05	8.57632933104631e-05	0.000170285227756492	8.14663951120163e-05	8.08930593755056e-05	9.0719404880704e-05	0.000170444861087438	0	8.64528399757932e-05
